# Supplementary material for: ﻿Unveiling fungi associated with Castanopsis woody litter in Yunnan Province, China: Insights into Pleosporales (Dothideomycetes) species
Source: MycoKeys. 2024 Aug 22;108:15–45. doi: 10.3897/mycokeys.108.127560 (PMC11362665; doi:10.3897/mycokeys.108.127560)
Supplement: XML Treatment for Pseudolophiostoma lincangense [file mycokeys.108.127560-treatment1.xml]

<!DOCTYPE tp:taxon-treatment
  PUBLIC "-//TaxonX//DTD Taxonomic Treatment Publishing DTD v0 20100105//EN" "tax-treatment-NSO.dtd">
<tp:taxon-treatment xmlns:tp="http://www.plazi.org/taxpub"><tp:treatment-meta><kwd-group><label>Taxon classification</label><kwd>
                <named-content content-type="kingdom">Fungi</named-content>
              </kwd><kwd>
                <named-content content-type="order">Pleosporales</named-content>
              </kwd><kwd>
                <named-content content-type="family">Lophiostomataceae</named-content>
              </kwd></kwd-group><mixed-citation publication-type="journal"><person-group><name><surname>Ren</surname><given-names>Guang-Cong</given-names></name><name><surname>Tibpromma</surname><given-names>Saowaluck</given-names></name><name><surname>Dong</surname><given-names>Kai-Xuan</given-names></name><name><surname>Gao</surname><given-names>Chen-Xi</given-names></name><name><surname>Zhang</surname><given-names>Chao-Shan</given-names></name><name><surname>Karunarathna</surname><given-names>Samantha C.</given-names></name><name><surname>Elgorban</surname><given-names>Abdallah M.</given-names></name><name><surname>Gui</surname><given-names>Heng</given-names></name></person-group><article-title>﻿Unveiling fungi associated with <italic><tp:taxon-name><tp:taxon-name-part taxon-name-part-type="genus" reg="Castanopsis">Castanopsis</tp:taxon-name-part></tp:taxon-name></italic> woody litter in Yunnan Province, China: Insights into <tp:taxon-name><tp:taxon-name-part taxon-name-part-type="genus" reg="Pleosporales">Pleosporales</tp:taxon-name-part></tp:taxon-name> (<tp:taxon-name><tp:taxon-name-part taxon-name-part-type="class">Dothideomycetes</tp:taxon-name-part></tp:taxon-name>) species</article-title><source>MycoKeys</source><day>22</day><month>08</month><year>2024</year><volume>108</volume><fpage>15</fpage><lpage>45</lpage><pub-id pub-id-type="doi">10.3897/mycokeys.108.127560</pub-id></mixed-citation></tp:treatment-meta><tp:nomenclature><label>﻿</label><tp:taxon-name>
              <object-id xmlns:xlink="http://www.w3.org/1999/xlink" content-type="arpha" xlink:type="simple">D9F25B40-C2D3-57C0-9DF5-D09FA7A3E16E</object-id>
              <tp:taxon-name-part taxon-name-part-type="genus" reg="Pseudolophiostoma">Pseudolophiostoma</tp:taxon-name-part>
              <tp:taxon-name-part taxon-name-part-type="species" reg="lincangense">lincangense</tp:taxon-name-part>
              <object-id xmlns:xlink="http://www.w3.org/1999/xlink" xlink:type="simple">Index Fungorum: IF902122</object-id>
              <object-id xmlns:xlink="http://www.w3.org/1999/xlink" xlink:type="simple">Facesoffungi Number: FoF15842</object-id>
            </tp:taxon-name><tp:taxon-authority>G.C. Ren &amp; Tibpromma</tp:taxon-authority><tp:taxon-status xmlns:xlink="http://www.w3.org/1999/xlink" xlink:type="simple">sp. nov.</tp:taxon-status><xref ref-type="fig" rid="F5">Fig. 5</xref></tp:nomenclature><tp:treatment-sec sec-type="etymology" id="SECID0E55DK"><title>Etymology.</title><p>The epithet refers to the location where the fungus was collected.</p></tp:treatment-sec><tp:treatment-sec sec-type="Holotype" id="SECID0ED6DK"><title>Holotype.</title><p><named-content xmlns:xlink="http://www.w3.org/1999/xlink" content-type="dwc:institutional_code" xlink:title="Herbarium of Cryptogams Kunming Institute of Botany, Academia Sinica" xlink:href="http://grbio.org/institution/cryptogamic-herbarium-kunming-institute-botany" xlink:type="simple">HKAS</named-content> 122880.</p></tp:treatment-sec><tp:treatment-sec sec-type="description" id="SECID0EN6DK"><title>Description.</title><p><bold><italic>Saprobic</italic></bold> on dead twigs of <italic><tp:taxon-name><tp:taxon-name-part taxon-name-part-type="genus" reg="Castanopsis">Castanopsis</tp:taxon-name-part><tp:taxon-name-part taxon-name-part-type="species" reg="calathiformis">calathiformis</tp:taxon-name-part></tp:taxon-name></italic> (<tp:taxon-name><tp:taxon-name-part taxon-name-part-type="family">Fagaceae</tp:taxon-name-part></tp:taxon-name>) in terrestrial habitat. <bold>Sexual morph: <italic>Ascomata</italic></bold> 280–330 µm high, 230–290 μm diam. (x̄ = 310 × 260 μm, n = 5), solitary or gregarious, immersed, papilla erumpent through host surface, subglobose, single or two locular, coriaceous, brown to dark brown, ostiolate. <bold><italic>Ostioles</italic></bold> 110–160 µm long, 80–90 μm diam., carbonaceous, mostly central, with crest-like opening, filled with hyaline periphyses. <bold><italic>Peridium</italic></bold> 10–20 µm wide, comprising 4–9 layers, composed of dark brown outer layers, inner layers comprising hyaline, flattened, angular, thick-walled cells of <bold><italic>textura angularis</italic></bold>. <bold><italic>Hamathecium</italic></bold> composed of numerous, 1–2 µm wide, flamentous, septate, branched, cellular pseudoparaphyses. <bold><italic>Asci</italic></bold> 80–100 × 15–20 µm (x̄ = 94 × 16 µm, n = 20), 8-spored, bitunicate, fissitunicate, cylindrical, with pedicel, apically rounded, with a minute ocular chamber. <bold><italic>Ascospores</italic></bold> 32–40 × 5–5.8 µm (x̄ = 35 × 5.3 µm, n = 30), 1–2-seriate, fusiform, hyaline, straight or slightly curved, 1-septate, becoming 3-septate when germinated, constricted at the septa, narrower towards both end cells, upper cell longer than lower cell, guttulate, smooth-walled, with mucilaginous sheath. <bold>Asexual morph</bold>: Undetermined.</p><fig id="F5" position="float" orientation="portrait"><object-id xmlns:xlink="http://www.w3.org/1999/xlink" content-type="doi" xlink:type="simple">10.3897/mycokeys.108.127560.figure5</object-id><object-id xmlns:xlink="http://www.w3.org/1999/xlink" content-type="arpha" xlink:type="simple">9CCF4855-A89F-500F-9E8F-D20B847B6360</object-id><label>Figure 5.</label><caption><p><italic><tp:taxon-name><tp:taxon-name-part taxon-name-part-type="genus" reg="Pseudolophiostoma">Pseudolophiostoma</tp:taxon-name-part><tp:taxon-name-part taxon-name-part-type="species" reg="lincangense">lincangense</tp:taxon-name-part></tp:taxon-name></italic> (<named-content xmlns:xlink="http://www.w3.org/1999/xlink" content-type="dwc:institutional_code" xlink:title="Herbarium of Cryptogams Kunming Institute of Botany, Academia Sinica" xlink:href="http://grbio.org/institution/cryptogamic-herbarium-kunming-institute-botany" xlink:type="simple">HKAS</named-content> 122880, holotype) <bold>a, b</bold> appearance of ascomata on the host surface <bold>c</bold> section of ascoma <bold>d</bold> ostiole <bold>e</bold> peridium <bold>f</bold> pseudoparaphyses <bold>g</bold>–<bold>j</bold> asci <bold>k</bold>–<bold>o</bold> ascospores <bold>p</bold> germinated ascospore <bold>q, r</bold> culture characters on PDA (<bold>q</bold> = from above, <bold>r</bold> = from below). Scale bars: 100 μm (<bold>c, d</bold>); 50 μm (<bold>e</bold>); 10 μm (<bold>f</bold>); 30 μm (<bold>g</bold>–<bold>j</bold>); 15 μm (<bold>k</bold>–<bold>p</bold>); 30 mm (<bold>q, r</bold>).</p></caption><graphic xmlns:xlink="http://www.w3.org/1999/xlink" xlink:href="mycokeys-108-015-g005.jpg" position="float" orientation="portrait" xlink:type="simple" id="oo_1118833.jpg"><uri content-type="original_file" xlink:type="simple">https://binary.pensoft.net/fig/1118833</uri></graphic></fig></tp:treatment-sec><tp:treatment-sec sec-type="description" id="SECID0ELDEK"><title>Culture characteristics.</title><p>Ascospores germinated on PDA within 24 h at room temperature (25 °C). Germ tubes produced from the apical or the second cell of ascospore. <bold><italic>Colonies</italic></bold> on PDA, reaching 25 mm diameter after two weeks at 20–25 °C, mycelia superficial, circular, flat, fimbriate, undulate edge, gray with white gray at the center; reverse, dark green, pale yellow at the center.</p></tp:treatment-sec><tp:treatment-sec sec-type="material" id="SECID0EUDEK"><title>Material examined.</title><p>China, Yunnan Province, Lincang (<named-content xmlns:xlink="http://www.w3.org/1999/xlink" content-type="dwc:verbatimCoordinates" xlink:type="simple"><named-content content-type="geo-json" specific-use="{&#34;type&#34;:&#34;Point&#34;,&#34;coordinates&#34;:[100.092500,24.091667]}" id="NCID0E4DEK" xlink:type="simple">24°5'30"N, 100°5'33"E</named-content></named-content>, elevation: 1557.49 m) on dead woody twigs of <italic><tp:taxon-name><tp:taxon-name-part taxon-name-part-type="genus" reg="Castanopsis">Castanopsis</tp:taxon-name-part><tp:taxon-name-part taxon-name-part-type="species" reg="calathiformis">calathiformis</tp:taxon-name-part></tp:taxon-name></italic> (<tp:taxon-name><tp:taxon-name-part taxon-name-part-type="family">Fagaceae</tp:taxon-name-part></tp:taxon-name>), 12 July 2020, G.C. Ren, LC25 (<named-content xmlns:xlink="http://www.w3.org/1999/xlink" content-type="dwc:institutional_code" xlink:title="Herbarium of Cryptogams Kunming Institute of Botany, Academia Sinica" xlink:href="http://grbio.org/institution/cryptogamic-herbarium-kunming-institute-botany" xlink:type="simple">HKAS</named-content> 122880, holotype), ex-type living culture <abbrev xmlns:xlink="http://www.w3.org/1999/xlink" xlink:title="Kunming Institute of Botany Culture Collection" id="ABBRID0EWEEK" xlink:type="simple">KUNCC</abbrev> 21-0606.</p></tp:treatment-sec><tp:treatment-sec sec-type="notes" id="SECID0E1EEK"><title>Notes.</title><p>Multi-loci phylogenetic analyses based on a concatenated <abbrev xmlns:xlink="http://www.w3.org/1999/xlink" xlink:title="small subunit ribosomal RNA" id="ABBRID0EAFEK" xlink:type="simple">SSU</abbrev>, <abbrev xmlns:xlink="http://www.w3.org/1999/xlink" xlink:title="large subunit nuclear ribosomal" id="ABBRID0EEFEK" xlink:type="simple">LSU</abbrev>, <abbrev xmlns:xlink="http://www.w3.org/1999/xlink" xlink:title="internal transcribed spacer region" id="ABBRID0EIFEK" xlink:type="simple">ITS</abbrev>, <italic>tef</italic>1-α, and <italic>rpb</italic>2 sequence dataset show that our new collection (<abbrev xmlns:xlink="http://www.w3.org/1999/xlink" xlink:title="Kunming Institute of Botany Culture Collection" id="ABBRID0EQFEK" xlink:type="simple">KUNCC</abbrev> 21-0606) clusters sister to strains of <italic><tp:taxon-name><tp:taxon-name-part taxon-name-part-type="genus" reg="Pseudolophiostoma">Pseudolophiostoma</tp:taxon-name-part><tp:taxon-name-part taxon-name-part-type="species" reg="vitigenum">vitigenum</tp:taxon-name-part></tp:taxon-name></italic> (HH 26930 and HH 26931) with 100% <abbrev xmlns:xlink="http://www.w3.org/1999/xlink" xlink:title="maximum likelihood" id="ABBRID0E6FEK" xlink:type="simple">ML</abbrev> and 1.00 BYPP support (Fig. <xref ref-type="fig" rid="F1">1</xref>). Sequence comparison for the <abbrev xmlns:xlink="http://www.w3.org/1999/xlink" xlink:title="internal transcribed spacer region" id="ABBRID0EHGEK" xlink:type="simple">ITS</abbrev> region between <italic><tp:taxon-name><tp:taxon-name-part taxon-name-part-type="genus" reg="Pseudolophiostoma">Pseudolophiostoma</tp:taxon-name-part><tp:taxon-name-part taxon-name-part-type="species" reg="lincangense">lincangense</tp:taxon-name-part></tp:taxon-name></italic> (<abbrev xmlns:xlink="http://www.w3.org/1999/xlink" xlink:title="Kunming Institute of Botany Culture Collection" id="ABBRID0EWGEK" xlink:type="simple">KUNCC</abbrev> 21-0606) and <italic><tp:taxon-name><tp:taxon-name-part taxon-name-part-type="genus" reg="Pseudolophiostoma">P.</tp:taxon-name-part><tp:taxon-name-part taxon-name-part-type="species" reg="vitigenum">vitigenum</tp:taxon-name-part></tp:taxon-name></italic> (HH 26930, type) showed a 2.67% (14/524 bp) base pair difference, 0.24% (2/848 bp) base pair difference for <abbrev xmlns:xlink="http://www.w3.org/1999/xlink" xlink:title="large subunit nuclear ribosomal" id="ABBRID0EFHEK" xlink:type="simple">LSU</abbrev> region, 1.97% (17/863 bp) base pair difference for <italic>tef</italic>1-α region, but we were unable to compare <italic>rpb</italic>2 gene of <italic><tp:taxon-name><tp:taxon-name-part taxon-name-part-type="genus" reg="Pseudolophiostoma">P.</tp:taxon-name-part><tp:taxon-name-part taxon-name-part-type="species" reg="vitigenum">vitigenum</tp:taxon-name-part></tp:taxon-name></italic> as there was no sequence data. Comparatively, the morphological characterization of <italic><tp:taxon-name><tp:taxon-name-part taxon-name-part-type="genus" reg="Pseudolophiostoma">Pseudolophiostoma</tp:taxon-name-part><tp:taxon-name-part taxon-name-part-type="species" reg="lincangense">lincangense</tp:taxon-name-part></tp:taxon-name></italic> is similar to <italic><tp:taxon-name><tp:taxon-name-part taxon-name-part-type="genus" reg="Pseudolophiostoma">P.</tp:taxon-name-part><tp:taxon-name-part taxon-name-part-type="species" reg="vitigenum">vitigenum</tp:taxon-name-part></tp:taxon-name></italic> in having immersed ascomata with papilla; carbonaceous ostiole with crest-like opening, and filled with hyaline periphyses; cylindrical asci with a short truncate pedicel and a minute ocular chamber; fusiform, hyaline, constricted at the septa, 1-septate ascospores (<xref ref-type="bibr" rid="B61">Thambugala et al. 2015</xref>). However, our new collection differs from <italic><tp:taxon-name><tp:taxon-name-part taxon-name-part-type="genus" reg="Pseudolophiostoma">P.</tp:taxon-name-part><tp:taxon-name-part taxon-name-part-type="species" reg="vitigenum">vitigenum</tp:taxon-name-part></tp:taxon-name></italic> in having single or two locular ascomata, peridium consists of two layer cells of <bold><italic>textura angularis</italic></bold>, smaller asci (94 × 16 μm vs. 129.8 × 20.1 μm) and ascospores (35 × 5.3 μm vs. 38.5 × 10.5 μm), and of the upper cell of the ascospores is longer than the lower cell (<xref ref-type="bibr" rid="B61">Thambugala et al. 2015</xref>). Therefore, we identify our collection as a new species from Yunnan Province, China.</p></tp:treatment-sec><tp:treatment-sec><!--Section generated to contain objects referenced in tp:taxon-treatment.--><fig id="F1" position="float" orientation="portrait"><object-id xmlns:xlink="http://www.w3.org/1999/xlink" content-type="doi" xlink:type="simple">10.3897/mycokeys.108.127560.figure1</object-id><object-id xmlns:xlink="http://www.w3.org/1999/xlink" content-type="arpha" xlink:type="simple">EBA4BBF5-B9A2-5593-BB20-ACFAE6310386</object-id><label>Figure 1.</label><caption><p>Phylogram generated from <abbrev xmlns:xlink="http://www.w3.org/1999/xlink" xlink:title="maximum likelihood" id="ABBRID0EGMDK" xlink:type="simple">ML</abbrev> analysis based on <abbrev xmlns:xlink="http://www.w3.org/1999/xlink" xlink:title="small subunit ribosomal RNA" id="ABBRID0EKMDK" xlink:type="simple">SSU</abbrev>, <abbrev xmlns:xlink="http://www.w3.org/1999/xlink" xlink:title="large subunit nuclear ribosomal" id="ABBRID0EOMDK" xlink:type="simple">LSU</abbrev>, <abbrev xmlns:xlink="http://www.w3.org/1999/xlink" xlink:title="internal transcribed spacer region" id="ABBRID0ESMDK" xlink:type="simple">ITS</abbrev>, <italic>tef</italic>1-α, and <italic>rpb</italic>2 sequence data representing the family <tp:taxon-name><tp:taxon-name-part taxon-name-part-type="family">Lophiostomataceae</tp:taxon-name-part></tp:taxon-name>. Related sequences were obtained from <xref ref-type="bibr" rid="B47">Phukhamsakda et al. (2020)</xref>. Bootstrap values for <abbrev xmlns:xlink="http://www.w3.org/1999/xlink" xlink:title="maximum likelihood" id="ABBRID0EDNDK" xlink:type="simple">ML</abbrev> are equal to or greater than 75%, and posterior probability values are equal to or greater than 0.95 from the BYPP analysis labelled on the nodes. Strains of the newly described species are in red, while type strains are in bold. The tree is rooted with <italic><tp:taxon-name><tp:taxon-name-part taxon-name-part-type="genus" reg="Teichospora">Teichospora</tp:taxon-name-part><tp:taxon-name-part taxon-name-part-type="species" reg="rubriostiolata">rubriostiolata</tp:taxon-name-part></tp:taxon-name></italic> (TR7) and <italic><tp:taxon-name><tp:taxon-name-part taxon-name-part-type="genus" reg="Teichospora">T.</tp:taxon-name-part><tp:taxon-name-part taxon-name-part-type="species" reg="trabicola">trabicola</tp:taxon-name-part></tp:taxon-name></italic> (C134).</p></caption><graphic xmlns:xlink="http://www.w3.org/1999/xlink" xlink:href="mycokeys-108-015-g001.jpg" position="float" orientation="portrait" xlink:type="simple" id="oo_1118829.jpg"><uri content-type="original_file" xlink:type="simple">https://binary.pensoft.net/fig/1118829</uri></graphic></fig></tp:treatment-sec><ref-list><ref id="B47"><mixed-citation xmlns:xlink="http://www.w3.org/1999/xlink" xlink:type="simple"><person-group><name name-style="western"><surname>Phukhamsakda</surname><given-names>C</given-names></name><name name-style="western"><surname>McKenzie</surname><given-names>EHC</given-names></name><name name-style="western"><surname>Phillips</surname><given-names>AJL</given-names></name><name name-style="western"><surname>Jones</surname><given-names>EBG</given-names></name><name name-style="western"><surname>Bhat</surname><given-names>DJ</given-names></name><name name-style="western"><surname>Marc</surname><given-names>S</given-names></name><name name-style="western"><surname>Bhunjun</surname><given-names>CS</given-names></name><name name-style="western"><surname>Wanasinghe</surname><given-names>DN</given-names></name><name name-style="western"><surname>Thongbai</surname><given-names>B</given-names></name><name name-style="western"><surname>Camporesi</surname><given-names>E</given-names></name><name name-style="western"><surname>Ertz</surname><given-names>D</given-names></name><name name-style="western"><surname>Jayawardena</surname><given-names>RS</given-names></name><name name-style="western"><surname>Perera</surname><given-names>RH</given-names></name><name name-style="western"><surname>Ekanayake</surname><given-names>AH</given-names></name><name name-style="western"><surname>Tibpromma</surname><given-names>S</given-names></name><name name-style="western"><surname>Doilom</surname><given-names>M</given-names></name><name name-style="western"><surname>Xu</surname><given-names>J</given-names></name><name name-style="western"><surname>Hyde</surname><given-names>KD</given-names></name></person-group> (<year>2020</year>) <article-title>Microfungi associated with <italic><tp:taxon-name><tp:taxon-name-part taxon-name-part-type="genus">Clematis</tp:taxon-name-part></tp:taxon-name></italic> (<tp:taxon-name><tp:taxon-name-part taxon-name-part-type="family">Ranunculaceae</tp:taxon-name-part></tp:taxon-name>) with an integrated approach to delimiting species boundaries.</article-title><source>Fungal Diversity</source><volume>102</volume>(<issue>1</issue>): <fpage>1</fpage>–<lpage>203</lpage>. <ext-link xlink:href="10.1007/s13225-020-00448-4" ext-link-type="doi" xlink:type="simple">https://doi.org/10.1007/s13225-020-00448-4</ext-link></mixed-citation></ref><ref id="B61"><mixed-citation xmlns:xlink="http://www.w3.org/1999/xlink" xlink:type="simple"><person-group><name name-style="western"><surname>Thambugala</surname><given-names>KM</given-names></name><name name-style="western"><surname>Hyde</surname><given-names>KD</given-names></name><name name-style="western"><surname>Tanaka</surname><given-names>K</given-names></name><name name-style="western"><surname>Tian</surname><given-names>Q</given-names></name><name name-style="western"><surname>Wanasinghe</surname><given-names>DN</given-names></name><name name-style="western"><surname>Ariyawansa</surname><given-names>HA</given-names></name><name name-style="western"><surname>Jayasiri</surname><given-names>SC</given-names></name><name name-style="western"><surname>Boonmee</surname><given-names>S</given-names></name><name name-style="western"><surname>Camporesi</surname><given-names>E</given-names></name><name name-style="western"><surname>Hashimoto</surname><given-names>A</given-names></name><name name-style="western"><surname>Hirayama</surname><given-names>K</given-names></name><name name-style="western"><surname>Schumacher</surname><given-names>RK</given-names></name><name name-style="western"><surname>Promputtha</surname><given-names>I</given-names></name><name name-style="western"><surname>Liu</surname><given-names>ZY</given-names></name></person-group> (<year>2015</year>) <article-title>Towards a natural classification and backbone tree for <tp:taxon-name><tp:taxon-name-part taxon-name-part-type="family">Lophiostomataceae</tp:taxon-name-part></tp:taxon-name>, <tp:taxon-name><tp:taxon-name-part taxon-name-part-type="family">Floricolaceae</tp:taxon-name-part></tp:taxon-name>, and <tp:taxon-name><tp:taxon-name-part taxon-name-part-type="family">Amorosiaceae</tp:taxon-name-part></tp:taxon-name> fam. nov.</article-title><source>Fungal Diversity</source><volume>74</volume>(<issue>1</issue>): <fpage>199</fpage>–<lpage>266</lpage>. <ext-link xlink:href="10.1007/s13225-015-0348-3" ext-link-type="doi" xlink:type="simple">https://doi.org/10.1007/s13225-015-0348-3</ext-link></mixed-citation></ref></ref-list></tp:taxon-treatment>
