# Supplementary material for: ﻿Unveiling fungi associated with Castanopsis woody litter in Yunnan Province, China: Insights into Pleosporales (Dothideomycetes) species
Source: MycoKeys. 2024 Aug 22;108:15–45. doi: 10.3897/mycokeys.108.127560 (PMC11362665; doi:10.3897/mycokeys.108.127560)
Supplement: XML Treatment for Pleopunctum baoshanense [file mycokeys.108.127560-treatment3.xml]

<!DOCTYPE tp:taxon-treatment
  PUBLIC "-//TaxonX//DTD Taxonomic Treatment Publishing DTD v0 20100105//EN" "tax-treatment-NSO.dtd">
<tp:taxon-treatment xmlns:tp="http://www.plazi.org/taxpub"><tp:treatment-meta><kwd-group><label>Taxon classification</label><kwd>
                <named-content content-type="kingdom">Fungi</named-content>
              </kwd><kwd>
                <named-content content-type="order">Pleosporales</named-content>
              </kwd><kwd>
                <named-content content-type="family">Phaeoseptaceae</named-content>
              </kwd></kwd-group><mixed-citation publication-type="journal"><person-group><name><surname>Ren</surname><given-names>Guang-Cong</given-names></name><name><surname>Tibpromma</surname><given-names>Saowaluck</given-names></name><name><surname>Dong</surname><given-names>Kai-Xuan</given-names></name><name><surname>Gao</surname><given-names>Chen-Xi</given-names></name><name><surname>Zhang</surname><given-names>Chao-Shan</given-names></name><name><surname>Karunarathna</surname><given-names>Samantha C.</given-names></name><name><surname>Elgorban</surname><given-names>Abdallah M.</given-names></name><name><surname>Gui</surname><given-names>Heng</given-names></name></person-group><article-title>﻿Unveiling fungi associated with <italic><tp:taxon-name><tp:taxon-name-part taxon-name-part-type="genus" reg="Castanopsis">Castanopsis</tp:taxon-name-part></tp:taxon-name></italic> woody litter in Yunnan Province, China: Insights into <tp:taxon-name><tp:taxon-name-part taxon-name-part-type="genus" reg="Pleosporales">Pleosporales</tp:taxon-name-part></tp:taxon-name> (<tp:taxon-name><tp:taxon-name-part taxon-name-part-type="class">Dothideomycetes</tp:taxon-name-part></tp:taxon-name>) species</article-title><source>MycoKeys</source><day>22</day><month>08</month><year>2024</year><volume>108</volume><fpage>15</fpage><lpage>45</lpage><pub-id pub-id-type="doi">10.3897/mycokeys.108.127560</pub-id></mixed-citation></tp:treatment-meta><tp:nomenclature><label>﻿</label><tp:taxon-name>
              <object-id xmlns:xlink="http://www.w3.org/1999/xlink" content-type="arpha" xlink:type="simple">9C3E4EA1-4C18-5462-9705-2C350BD58FB7</object-id>
              <tp:taxon-name-part taxon-name-part-type="genus" reg="Pleopunctum">Pleopunctum</tp:taxon-name-part>
              <tp:taxon-name-part taxon-name-part-type="species" reg="baoshanense">baoshanense</tp:taxon-name-part>
              <object-id xmlns:xlink="http://www.w3.org/1999/xlink" xlink:type="simple">Index Fungorum: IF902123</object-id>
              <object-id xmlns:xlink="http://www.w3.org/1999/xlink" xlink:type="simple">Facesofungi Number: FoF15843</object-id>
            </tp:taxon-name><tp:taxon-authority>G.C. Ren &amp; Tibpromma</tp:taxon-authority><tp:taxon-status xmlns:xlink="http://www.w3.org/1999/xlink" xlink:type="simple">sp. nov.</tp:taxon-status><xref ref-type="fig" rid="F7">Fig. 7</xref></tp:nomenclature><tp:treatment-sec sec-type="etymology" id="SECID0EVVEK"><title>Etymology.</title><p>The specific epithet “<italic><tp:taxon-name><tp:taxon-name-part taxon-name-part-type="genus" reg="Pleopunctum"/><tp:taxon-name-part taxon-name-part-type="species" reg="baoshanense">baoshanense</tp:taxon-name-part></tp:taxon-name></italic>” reflects the location “Baoshan” where the holotype was collected.</p></tp:treatment-sec><tp:treatment-sec sec-type="Holotype" id="SECID0EFWEK"><title>Holotype.</title><p><named-content xmlns:xlink="http://www.w3.org/1999/xlink" content-type="dwc:institutional_code" xlink:title="Herbarium of Cryptogams Kunming Institute of Botany, Academia Sinica" xlink:href="http://grbio.org/institution/cryptogamic-herbarium-kunming-institute-botany" xlink:type="simple">HKAS</named-content> 134936.</p></tp:treatment-sec><tp:treatment-sec sec-type="description" id="SECID0EPWEK"><title>Description.</title><p><bold><italic>Saprobic</italic></bold> on decaying wood of <italic><tp:taxon-name><tp:taxon-name-part taxon-name-part-type="genus" reg="Castanopsis">Castanopsis</tp:taxon-name-part><tp:taxon-name-part taxon-name-part-type="species" reg="calathiformis">calathiformis</tp:taxon-name-part></tp:taxon-name></italic> (<tp:taxon-name><tp:taxon-name-part taxon-name-part-type="family">Fagaceae</tp:taxon-name-part></tp:taxon-name>) in terrestrial habitat. <bold>Sexual morph</bold>: Undetermined. <bold>Asexual morph</bold>: Hyphomycetous. <bold><italic>Colonies</italic></bold> on natural substrate sporodochial, superficial, black, scattered, gregarious. <bold><italic>Mycelium</italic></bold> immersed in the substratum, composed of septate hyphae. <bold><italic>Conidiophores</italic></bold> 3–5 µm wide (x̄ = 3.8 µm, n = 15), macronematous, mononematous, cylindrical, unbranched, septate, hyaline and smooth-walled. <bold><italic>Conidiogenous cells</italic></bold> monoblastic, terminal, integrated, hyaline. <bold><italic>Conidia</italic></bold> 33–46 × 22.5–27.6 μm (x̄ = 39 × 25 μm, n = 40), acrogenous, solitary, muriform, oval to ellipsoidal, smooth-walled, broadly obtuse at apex and dark brown, truncate at base and paler brown, often with a hyaline, elliptical to globose basal cell, 10–14 × 13–15 μm (x̄ = 12 × 13 μm, n = 30).</p><fig id="F7" position="float" orientation="portrait"><object-id xmlns:xlink="http://www.w3.org/1999/xlink" content-type="doi" xlink:type="simple">10.3897/mycokeys.108.127560.figure7</object-id><object-id xmlns:xlink="http://www.w3.org/1999/xlink" content-type="arpha" xlink:type="simple">B3254F6C-A981-5C2E-A63B-26426BBD7745</object-id><label>Figure 7.</label><caption><p><italic><tp:taxon-name><tp:taxon-name-part taxon-name-part-type="genus" reg="Pleopunctum">Pleopunctum</tp:taxon-name-part><tp:taxon-name-part taxon-name-part-type="species" reg="baoshanense">baoshanense</tp:taxon-name-part></tp:taxon-name></italic> (<named-content xmlns:xlink="http://www.w3.org/1999/xlink" content-type="dwc:institutional_code" xlink:title="Herbarium of Cryptogams Kunming Institute of Botany, Academia Sinica" xlink:href="http://grbio.org/institution/cryptogamic-herbarium-kunming-institute-botany" xlink:type="simple">HKAS</named-content> 134936, holotype) <bold>a</bold> host <bold>b</bold> colonies on the host surface <bold>c–f</bold> conidia with basal hyaline cells <bold>g</bold> germinated conidium <bold>h, i</bold> colony on PDA (<bold>h</bold> = from above, <bold>i</bold> = from below). Scale bars: 20 μm (<bold>c–g</bold>); 20 mm (<bold>h, i</bold>).</p></caption><graphic xmlns:xlink="http://www.w3.org/1999/xlink" xlink:href="mycokeys-108-015-g007.jpg" position="float" orientation="portrait" xlink:type="simple" id="oo_1118835.jpg"><uri content-type="original_file" xlink:type="simple">https://binary.pensoft.net/fig/1118835</uri></graphic></fig></tp:treatment-sec><tp:treatment-sec sec-type="description" id="SECID0ELZEK"><title>Culture characteristics.</title><p>Conidia germinated on PDA within 24 h at room temperature (25 °C). Germ tubes produced from the basal cells of conidia. <bold><italic>Colonies</italic></bold> on PDA, reaching 30 mm diameter after 2 weeks at 20–25 °C, mycelia superficial, irregular, umbonate at the center, fimbriate, undulate entire, grey, radially furrowed, with hyaline, glistening, rough, wrinkled, granular droplets of oil; reverse, grey, radially furrowed, grey white at the margin.</p></tp:treatment-sec><tp:treatment-sec sec-type="material" id="SECID0EUZEK"><title>Material examined.</title><p>China, Yunnan Province, Baoshan (<named-content xmlns:xlink="http://www.w3.org/1999/xlink" content-type="dwc:verbatimCoordinates" xlink:type="simple"><named-content content-type="geo-json" specific-use="{&#34;type&#34;:&#34;Point&#34;,&#34;coordinates&#34;:[99.163889,25.313333]}" id="NCID0E4ZEK" xlink:type="simple">25°18'48"N, 99°09'50"E</named-content></named-content>), on dead woody twigs of <italic><tp:taxon-name><tp:taxon-name-part taxon-name-part-type="genus" reg="Castanopsis">Castanopsis</tp:taxon-name-part><tp:taxon-name-part taxon-name-part-type="species" reg="calathiformis">calathiformis</tp:taxon-name-part></tp:taxon-name></italic> (<tp:taxon-name><tp:taxon-name-part taxon-name-part-type="family">Fagaceae</tp:taxon-name-part></tp:taxon-name>), 12 July 2020, G.C. Ren, B194 (<named-content xmlns:xlink="http://www.w3.org/1999/xlink" content-type="dwc:institutional_code" xlink:title="Herbarium of Cryptogams Kunming Institute of Botany, Academia Sinica" xlink:href="http://grbio.org/institution/cryptogamic-herbarium-kunming-institute-botany" xlink:type="simple">HKAS</named-content> 134936, holotype), ex-type living culture <abbrev xmlns:xlink="http://www.w3.org/1999/xlink" xlink:title="Kunming Institute of Botany Culture Collection" id="ABBRID0EW1EK" xlink:type="simple">KUNCC</abbrev> 21-0494.</p></tp:treatment-sec><tp:treatment-sec sec-type="notes" id="SECID0E11EK"><title>Notes.</title><p>Multi-loci phylogenetic analyses based on a concatenated <abbrev xmlns:xlink="http://www.w3.org/1999/xlink" xlink:title="small subunit ribosomal RNA" id="ABBRID0EA2EK" xlink:type="simple">SSU</abbrev>, <abbrev xmlns:xlink="http://www.w3.org/1999/xlink" xlink:title="large subunit nuclear ribosomal" id="ABBRID0EE2EK" xlink:type="simple">LSU</abbrev>, <abbrev xmlns:xlink="http://www.w3.org/1999/xlink" xlink:title="internal transcribed spacer region" id="ABBRID0EI2EK" xlink:type="simple">ITS</abbrev>, <italic>tef</italic>1-α, and <italic>rpb</italic>2 sequence dataset show that our new collection (<abbrev xmlns:xlink="http://www.w3.org/1999/xlink" xlink:title="Kunming Institute of Botany Culture Collection" id="ABBRID0EQ2EK" xlink:type="simple">KUNCC</abbrev> 21-0494) clusters sister to strains of <italic><tp:taxon-name><tp:taxon-name-part taxon-name-part-type="genus" reg="Pleopunctum">Pleopunctum</tp:taxon-name-part><tp:taxon-name-part taxon-name-part-type="species" reg="pseudoellipsoideum">pseudoellipsoideum</tp:taxon-name-part></tp:taxon-name></italic> (MFLUCC 19-0391, KUMCC 21-0820, <named-content xmlns:xlink="http://www.w3.org/1999/xlink" content-type="dwc:institutional_code" xlink:title="Herbarium of Cryptogams Kunming Institute of Botany, Academia Sinica" xlink:href="http://grbio.org/institution/cryptogamic-herbarium-kunming-institute-botany" xlink:type="simple">HKAS</named-content> 122915) and <italic><tp:taxon-name><tp:taxon-name-part taxon-name-part-type="genus" reg="Pleopunctum">P.</tp:taxon-name-part><tp:taxon-name-part taxon-name-part-type="species" reg="ellipsoideum">ellipsoideum</tp:taxon-name-part></tp:taxon-name></italic> (MFLUCC 19-0390, MFLUCC 21-0064) with solid support (100% <abbrev xmlns:xlink="http://www.w3.org/1999/xlink" xlink:title="maximum likelihood" id="ABBRID0EO3EK" xlink:type="simple">ML</abbrev> and 1.00 BYPP, Fig. <xref ref-type="fig" rid="F3">3</xref>). Sequence comparison for the <abbrev xmlns:xlink="http://www.w3.org/1999/xlink" xlink:title="internal transcribed spacer region" id="ABBRID0EW3EK" xlink:type="simple">ITS</abbrev> region between <italic><tp:taxon-name><tp:taxon-name-part taxon-name-part-type="genus" reg="Pleopunctum">Pleopunctum</tp:taxon-name-part><tp:taxon-name-part taxon-name-part-type="species" reg="baoshanense">baoshanense</tp:taxon-name-part></tp:taxon-name></italic> (KUMCC 21-0494) and <italic><tp:taxon-name><tp:taxon-name-part taxon-name-part-type="genus" reg="Pleopunctum">P.</tp:taxon-name-part><tp:taxon-name-part taxon-name-part-type="species" reg="pseudoellipsoideum">pseudoellipsoideum</tp:taxon-name-part></tp:taxon-name></italic> (MFLUCC 19-0391) showed a 1.54% (8/520 bp, without the gaps) base pair difference, 2.26% (21/930 bp, without the gaps) base pair difference for the <italic>tef</italic>1-α region. Sequence comparison for the <abbrev xmlns:xlink="http://www.w3.org/1999/xlink" xlink:title="internal transcribed spacer region" id="ABBRID0ES4EK" xlink:type="simple">ITS</abbrev> region between <italic><tp:taxon-name><tp:taxon-name-part taxon-name-part-type="genus" reg="Pleopunctum">Pleopunctum</tp:taxon-name-part><tp:taxon-name-part taxon-name-part-type="species" reg="baoshanense">baoshanense</tp:taxon-name-part></tp:taxon-name></italic> (<abbrev xmlns:xlink="http://www.w3.org/1999/xlink" xlink:title="Kunming Institute of Botany Culture Collection" id="ABBRID0EB5EK" xlink:type="simple">KUNCC</abbrev> 21-0494) and <italic><tp:taxon-name><tp:taxon-name-part taxon-name-part-type="genus" reg="Pleopunctum">P.</tp:taxon-name-part><tp:taxon-name-part taxon-name-part-type="species" reg="ellipsoideum">ellipsoideum</tp:taxon-name-part></tp:taxon-name></italic> (MFLUCC 19-0390) showed a 1.65% (8/486 bp, without the gaps) base pair difference, 1.81% (15/827 bp, without the gaps) base pair difference for <italic>tef</italic>1-α region. <italic><tp:taxon-name><tp:taxon-name-part taxon-name-part-type="genus" reg="Pleopunctum">Pleopunctum</tp:taxon-name-part><tp:taxon-name-part taxon-name-part-type="species" reg="baoshanense">baoshanense</tp:taxon-name-part></tp:taxon-name></italic>, <italic><tp:taxon-name><tp:taxon-name-part taxon-name-part-type="genus" reg="Pleopunctum">P.</tp:taxon-name-part><tp:taxon-name-part taxon-name-part-type="species" reg="pseudoellipticum">pseudoellipticum</tp:taxon-name-part></tp:taxon-name></italic>, and <italic><tp:taxon-name><tp:taxon-name-part taxon-name-part-type="genus" reg="Pleopunctum">P.</tp:taxon-name-part><tp:taxon-name-part taxon-name-part-type="species" reg="ellipsoideum">ellipsoideum</tp:taxon-name-part></tp:taxon-name></italic> are morphologically similar, they have sporodochial conidiomata; septate hyphae mycelium; mononematous, cylindrical conidiophores; monoblastic, terminal, hyaline conidiogenous cells and muriform, oval to ellipsoidal conidia often with a hyaline, elliptical to globose basal cell, but can be distinguished from <italic><tp:taxon-name><tp:taxon-name-part taxon-name-part-type="genus" reg="Pleopunctum">P.</tp:taxon-name-part><tp:taxon-name-part taxon-name-part-type="species" reg="pseudoellipsoideum">pseudoellipsoideum</tp:taxon-name-part></tp:taxon-name></italic> and <italic><tp:taxon-name><tp:taxon-name-part taxon-name-part-type="genus" reg="Pleopunctum">P.</tp:taxon-name-part><tp:taxon-name-part taxon-name-part-type="species" reg="ellipsoideum">ellipsoideum</tp:taxon-name-part></tp:taxon-name></italic> in having hyaline conidiophores and conidiogenous cells, different sizes of conidia (39 × 25 μm vs. 50 × 24 μm vs. 45 × 20 μm), while both of them have medium brown conidiophores and conidiogenous cells (<xref ref-type="bibr" rid="B35">Liu et al. 2019</xref>; <xref ref-type="bibr" rid="B69">Xu et al. 2023</xref>). Therefore, based on morphology and phylogenetic distinctiveness, we introduce <italic><tp:taxon-name><tp:taxon-name-part taxon-name-part-type="genus" reg="Pleopunctum">Pleopunctum</tp:taxon-name-part><tp:taxon-name-part taxon-name-part-type="species" reg="baoshanense">baoshanense</tp:taxon-name-part></tp:taxon-name></italic> as a new species.</p></tp:treatment-sec><tp:treatment-sec><!--Section generated to contain objects referenced in tp:taxon-treatment.--><fig id="F3" position="float" orientation="portrait"><object-id xmlns:xlink="http://www.w3.org/1999/xlink" content-type="doi" xlink:type="simple">10.3897/mycokeys.108.127560.figure3</object-id><object-id xmlns:xlink="http://www.w3.org/1999/xlink" content-type="arpha" xlink:type="simple">28C914A1-CE70-51B8-A0B9-C777F5784D1D</object-id><label>Figure 3.</label><caption><p>Phylogram generated from maximum likelihood analysis based on the combined <abbrev xmlns:xlink="http://www.w3.org/1999/xlink" xlink:title="small subunit ribosomal RNA" id="ABBRID0E6WDK" xlink:type="simple">SSU</abbrev>, <abbrev xmlns:xlink="http://www.w3.org/1999/xlink" xlink:title="large subunit nuclear ribosomal" id="ABBRID0EDXDK" xlink:type="simple">LSU</abbrev>, <abbrev xmlns:xlink="http://www.w3.org/1999/xlink" xlink:title="internal transcribed spacer region" id="ABBRID0EHXDK" xlink:type="simple">ITS</abbrev>, <italic>tef</italic>1-α, and <italic>rpb</italic>2 dataset of <tp:taxon-name><tp:taxon-name-part taxon-name-part-type="family">Phaeoseptaceae</tp:taxon-name-part></tp:taxon-name> species. Related sequences were obtained from <xref ref-type="bibr" rid="B69">Xu et al. (2023)</xref>. Bootstrap values for <abbrev xmlns:xlink="http://www.w3.org/1999/xlink" xlink:title="maximum likelihood" id="ABBRID0EYXDK" xlink:type="simple">ML</abbrev> are equal to or greater than 75%, and posterior probability values are equal to or greater than 0.95 from the BYPP analysis labelled on the nodes. Strains of the newly described species are in red, while type strains are in bold. The tree is rooted with <italic><tp:taxon-name><tp:taxon-name-part taxon-name-part-type="genus" reg="Angustimassarina">Angustimassarina</tp:taxon-name-part><tp:taxon-name-part taxon-name-part-type="species" reg="acerina">acerina</tp:taxon-name-part></tp:taxon-name></italic> (MFLUCC 14-0505) and <italic><tp:taxon-name><tp:taxon-name-part taxon-name-part-type="genus" reg="Angustimassarina">A.</tp:taxon-name-part><tp:taxon-name-part taxon-name-part-type="species" reg="populi">populi</tp:taxon-name-part></tp:taxon-name></italic> (MFLUCC 13-0034).</p></caption><graphic xmlns:xlink="http://www.w3.org/1999/xlink" xlink:href="mycokeys-108-015-g003.jpg" position="float" orientation="portrait" xlink:type="simple" id="oo_1118831.jpg"><uri content-type="original_file" xlink:type="simple">https://binary.pensoft.net/fig/1118831</uri></graphic></fig></tp:treatment-sec><ref-list><ref id="B69"><mixed-citation xmlns:xlink="http://www.w3.org/1999/xlink" xlink:type="simple"><person-group><name name-style="western"><surname>Xu</surname><given-names>RJ</given-names></name><name name-style="western"><surname>Zhu</surname><given-names>YA</given-names></name><name name-style="western"><surname>Liu</surname><given-names>NG</given-names></name><name name-style="western"><surname>Boonmee</surname><given-names>S</given-names></name><name name-style="western"><surname>Zhou</surname><given-names>DQ</given-names></name><name name-style="western"><surname>Zhao</surname><given-names>Q</given-names></name></person-group> (<year>2023</year>) <article-title>Taxonomy and phylogeny of hyphomycetous muriform conidial taxa from the Tibetan Plateau, China.</article-title><source>Journal of <tp:taxon-name><tp:taxon-name-part taxon-name-part-type="kingdom">Fungi</tp:taxon-name-part></tp:taxon-name> (Basel, Switzerland)</source><volume>9</volume>(<issue>5</issue>): <fpage>560</fpage>. <ext-link xlink:href="10.3390/jof9050560" ext-link-type="doi" xlink:type="simple">https://doi.org/10.3390/jof9050560</ext-link></mixed-citation></ref><ref id="B35"><mixed-citation xmlns:xlink="http://www.w3.org/1999/xlink" xlink:type="simple"><person-group><name name-style="western"><surname>Liu</surname><given-names>NG</given-names></name><name name-style="western"><surname>Hyde</surname><given-names>KD</given-names></name><name name-style="western"><surname>Bhat</surname><given-names>DJ</given-names></name><name name-style="western"><surname>Jumpathong</surname><given-names>J</given-names></name><name name-style="western"><surname>Liu</surname><given-names>JK</given-names></name></person-group> (<year>2019</year>) <article-title>Morphological and phylogenetic studies of <italic><tp:taxon-name><tp:taxon-name-part taxon-name-part-type="genus">Pleopunctum</tp:taxon-name-part></tp:taxon-name></italic> gen. nov. (<tp:taxon-name><tp:taxon-name-part taxon-name-part-type="family">Phaeoseptaceae</tp:taxon-name-part></tp:taxon-name>, <tp:taxon-name><tp:taxon-name-part taxon-name-part-type="genus">Pleosporales</tp:taxon-name-part></tp:taxon-name>) from China.</article-title><source>Mycosphere</source><volume>10</volume>(<issue>1</issue>): <fpage>757</fpage>–<lpage>775</lpage>. <ext-link xlink:href="10.5943/mycosphere/10/1/17" ext-link-type="doi" xlink:type="simple">https://doi.org/10.5943/mycosphere/10/1/17</ext-link></mixed-citation></ref></ref-list></tp:taxon-treatment>
