# Supplementary material for: ﻿Unveiling fungi associated with Castanopsis woody litter in Yunnan Province, China: Insights into Pleosporales (Dothideomycetes) species
Source: MycoKeys. 2024 Aug 22;108:15–45. doi: 10.3897/mycokeys.108.127560 (PMC11362665; doi:10.3897/mycokeys.108.127560)
Supplement: XML Treatment for Pleopunctum megalosporum [file mycokeys.108.127560-treatment4.xml]

<!DOCTYPE tp:taxon-treatment
  PUBLIC "-//TaxonX//DTD Taxonomic Treatment Publishing DTD v0 20100105//EN" "tax-treatment-NSO.dtd">
<tp:taxon-treatment xmlns:tp="http://www.plazi.org/taxpub"><tp:treatment-meta><kwd-group><label>Taxon classification</label><kwd>
                <named-content content-type="kingdom">Fungi</named-content>
              </kwd><kwd>
                <named-content content-type="order">Pleosporales</named-content>
              </kwd><kwd>
                <named-content content-type="family">Phaeoseptaceae</named-content>
              </kwd></kwd-group><mixed-citation publication-type="journal"><person-group><name><surname>Ren</surname><given-names>Guang-Cong</given-names></name><name><surname>Tibpromma</surname><given-names>Saowaluck</given-names></name><name><surname>Dong</surname><given-names>Kai-Xuan</given-names></name><name><surname>Gao</surname><given-names>Chen-Xi</given-names></name><name><surname>Zhang</surname><given-names>Chao-Shan</given-names></name><name><surname>Karunarathna</surname><given-names>Samantha C.</given-names></name><name><surname>Elgorban</surname><given-names>Abdallah M.</given-names></name><name><surname>Gui</surname><given-names>Heng</given-names></name></person-group><article-title>﻿Unveiling fungi associated with <italic><tp:taxon-name><tp:taxon-name-part taxon-name-part-type="genus" reg="Castanopsis">Castanopsis</tp:taxon-name-part></tp:taxon-name></italic> woody litter in Yunnan Province, China: Insights into <tp:taxon-name><tp:taxon-name-part taxon-name-part-type="genus" reg="Pleosporales">Pleosporales</tp:taxon-name-part></tp:taxon-name> (<tp:taxon-name><tp:taxon-name-part taxon-name-part-type="class">Dothideomycetes</tp:taxon-name-part></tp:taxon-name>) species</article-title><source>MycoKeys</source><day>22</day><month>08</month><year>2024</year><volume>108</volume><fpage>15</fpage><lpage>45</lpage><pub-id pub-id-type="doi">10.3897/mycokeys.108.127560</pub-id></mixed-citation></tp:treatment-meta><tp:nomenclature><label>﻿</label><tp:taxon-name>
              <object-id xmlns:xlink="http://www.w3.org/1999/xlink" content-type="arpha" xlink:type="simple">98D6AF85-D36C-514A-8C17-BDC3149E1A0F</object-id>
              <tp:taxon-name-part taxon-name-part-type="genus" reg="Pleopunctum">Pleopunctum</tp:taxon-name-part>
              <tp:taxon-name-part taxon-name-part-type="species" reg="megalosporum">megalosporum</tp:taxon-name-part>
              <object-id xmlns:xlink="http://www.w3.org/1999/xlink" xlink:type="simple">Index Fungorum: IF847826</object-id>
              <object-id xmlns:xlink="http://www.w3.org/1999/xlink" xlink:type="simple">Facesofungi Number: FoF14063</object-id>
            </tp:taxon-name><tp:taxon-authority>R.J. Xu, Q. Zhao &amp; Boonmee Journal of Fungi 9 (5, no. 560): 9 (2023)</tp:taxon-authority><xref ref-type="fig" rid="F8">Fig. 8</xref></tp:nomenclature><tp:treatment-sec sec-type="description" id="SECID0ERCFK"><title>Description.</title><p><bold><italic>Saprobic</italic></bold> on dead twigs of <italic><tp:taxon-name><tp:taxon-name-part taxon-name-part-type="genus" reg="Castanopsis">Castanopsis</tp:taxon-name-part><tp:taxon-name-part taxon-name-part-type="species" reg="calathiformis">calathiformis</tp:taxon-name-part></tp:taxon-name></italic> (<tp:taxon-name><tp:taxon-name-part taxon-name-part-type="family">Fagaceae</tp:taxon-name-part></tp:taxon-name>) in terrestrial habitat. <bold>Sexual morph</bold>: Undetermined. <bold>Asexual morph</bold>: Hyphomycetous. <bold><italic>Colonies</italic></bold> on host, sporodochial, superficial, light brown, scattered, and punctiform. <bold><italic>Mycelium</italic></bold> immersed in the substratum, composed of septate, branched, sub hyaline to light brown hyphae. <bold><italic>Conidiophores</italic></bold> 13–66 × 2.6–4.2 µm (x̄ = 37.7 × 3.5, n = 20), macronematous, mononematous, hyaline to light brown, cylindrical, unbranched, septate, smooth-walled. <bold><italic>Conidiogenous cells</italic></bold> 3.9–5.5 × 3.6–4.7 µm (x̄ = 4.6 × 4 µm, n = 20), monoblastic, terminal, light brown. The conidia are dimorphic, acrogenous, and solitary. <bold><italic>α conidia</italic></bold> 30–40 × 10–15 µm (x̄ = 33 × 12.5 µm, n = 30), hyaline to light brown, muriform, oblong to obovate, constricted at septa, slightly obtuse to rounded at apex. <bold><italic>β conidia</italic></bold> 48–60 × 24–31 µm (x̄ = 54.7 × 27.3 µm, n = 30), brown, muriform, oval to long elliptical, slightly constricted at septa, often with a hyaline, elliptical to globose, 0–multiple-basal cells, 12.5–17.6 × 7.7–11 µm (x̄ = 14.7 × 9.2 µm, n = 20).</p><fig id="F8" position="float" orientation="portrait"><object-id xmlns:xlink="http://www.w3.org/1999/xlink" content-type="doi" xlink:type="simple">10.3897/mycokeys.108.127560.figure8</object-id><object-id xmlns:xlink="http://www.w3.org/1999/xlink" content-type="arpha" xlink:type="simple">AD74DE8D-5FB4-572D-A604-56BD67030FA5</object-id><label>Figure 8.</label><caption><p><italic><tp:taxon-name><tp:taxon-name-part taxon-name-part-type="genus" reg="Pleopunctum">Pleopunctum</tp:taxon-name-part><tp:taxon-name-part taxon-name-part-type="species" reg="megalosporum">megalosporum</tp:taxon-name-part></tp:taxon-name></italic> (<named-content xmlns:xlink="http://www.w3.org/1999/xlink" content-type="dwc:institutional_code" xlink:title="Herbarium of Cryptogams Kunming Institute of Botany, Academia Sinica" xlink:href="http://grbio.org/institution/cryptogamic-herbarium-kunming-institute-botany" xlink:type="simple">HKAS</named-content> 134935) <bold>a</bold> host <bold>b</bold> colonies on the host surface <bold>c</bold> conidia on substrate <bold>d–h, k–p</bold> β conidia with basal cells and conidiophores <bold>i, j</bold> α conidia showing remnant of conidiogenous cells at base <bold>q</bold> germinated conidium <bold>r, s</bold> colony on PDA (<bold>r</bold> = from above, <bold>s</bold> = from below). Scale bars: 100 μm (<bold>c</bold>); 30 μm (<bold>d–q</bold>); 20 mm (<bold>s, r</bold>).</p></caption><graphic xmlns:xlink="http://www.w3.org/1999/xlink" xlink:href="mycokeys-108-015-g008.jpg" position="float" orientation="portrait" xlink:type="simple" id="oo_1118836.jpg"><uri content-type="original_file" xlink:type="simple">https://binary.pensoft.net/fig/1118836</uri></graphic></fig></tp:treatment-sec><tp:treatment-sec sec-type="description" id="SECID0EWFFK"><title>Culture characteristics.</title><p>Conidia germinated on PDA within 24 h at room temperature (25 °C). Germ tubes produced from the basal cells of conidia. <bold><italic>Colonies</italic></bold> on PDA, reaching 30 mm diameter after 2 weeks at 20–25 °C, mycelia superficial, irregular, slightly umbonate at the center, fimbriate, undulate edge, grey at the margin, grey white at the center, with hyaline, glistening, granular droplets of oil; reverse, atrovirens, notably radially furrowed, golden brown at the margin.</p></tp:treatment-sec><tp:treatment-sec sec-type="material" id="SECID0E6FFK"><title>Material examined.</title><p>China, Yunnan Province, Lincang (<named-content xmlns:xlink="http://www.w3.org/1999/xlink" content-type="dwc:verbatimCoordinates" xlink:type="simple"><named-content content-type="geo-json" specific-use="{&#34;type&#34;:&#34;Point&#34;,&#34;coordinates&#34;:[100.092500,24.091667]}" id="NCID0EIGFK" xlink:type="simple">24°5'30"N, 100°5'33"E</named-content></named-content>, elevation: 1557.49 m), on dead woody twigs of <italic><tp:taxon-name><tp:taxon-name-part taxon-name-part-type="genus" reg="Castanopsis">Castanopsis</tp:taxon-name-part><tp:taxon-name-part taxon-name-part-type="species" reg="calathiformis">calathiformis</tp:taxon-name-part></tp:taxon-name></italic> (<tp:taxon-name><tp:taxon-name-part taxon-name-part-type="family">Fagaceae</tp:taxon-name-part></tp:taxon-name>), 12 July 2020, G.C. Ren, LC62 (<named-content xmlns:xlink="http://www.w3.org/1999/xlink" content-type="dwc:institutional_code" xlink:title="Herbarium of Cryptogams Kunming Institute of Botany, Academia Sinica" xlink:href="http://grbio.org/institution/cryptogamic-herbarium-kunming-institute-botany" xlink:type="simple">HKAS</named-content> 134935), living culture <abbrev xmlns:xlink="http://www.w3.org/1999/xlink" xlink:title="Kunming Institute of Botany Culture Collection" id="ABBRID0EBHFK" xlink:type="simple">KUNCC</abbrev> 21-0622.</p></tp:treatment-sec><tp:treatment-sec sec-type="distribution" id="SECID0EFHFK"><title>Known host, habitats, and distribution.</title><p><italic><tp:taxon-name><tp:taxon-name-part taxon-name-part-type="genus" reg="Cryptocarya">Cryptocarya</tp:taxon-name-part><tp:taxon-name-part taxon-name-part-type="species" reg="acutifolia">acutifolia</tp:taxon-name-part></tp:taxon-name></italic>, freshwater and terrestrial, China (<xref ref-type="bibr" rid="B69">Xu et al. 2023</xref>; this study).</p></tp:treatment-sec><tp:treatment-sec sec-type="notes" id="SECID0E1HFK"><title>Notes.</title><p><italic><tp:taxon-name><tp:taxon-name-part taxon-name-part-type="genus" reg="Pleopunctum">Pleopunctum</tp:taxon-name-part><tp:taxon-name-part taxon-name-part-type="species" reg="megalosporum">megalosporum</tp:taxon-name-part></tp:taxon-name></italic> was introduced by <xref ref-type="bibr" rid="B69">Xu et al. (2023)</xref> from submerged decaying wood in a freshwater stream in China. Our collection (KUMCC 21-0622) resembles <italic><tp:taxon-name><tp:taxon-name-part taxon-name-part-type="genus" reg="Pleopunctum">P.</tp:taxon-name-part><tp:taxon-name-part taxon-name-part-type="species" reg="megalosporum">megalosporum</tp:taxon-name-part></tp:taxon-name></italic> (KUMCC22-10799) in having sporodochial conidiomata; septate, subhyaline to light brown mycelium; mononematous, cylindrical, light brown conidiophores; monoblastic, terminal, light brown conidiogenous cells and muriform, oval to long elliptical conidia often with a hyaline, elliptical to globose, 0–multiple-basal cell (<xref ref-type="bibr" rid="B69">Xu et al. 2023</xref>). Multi-loci phylogenetic analyses based on a concatenated <abbrev xmlns:xlink="http://www.w3.org/1999/xlink" xlink:title="small subunit ribosomal RNA" id="ABBRID0E5IFK" xlink:type="simple">SSU</abbrev>, <abbrev xmlns:xlink="http://www.w3.org/1999/xlink" xlink:title="large subunit nuclear ribosomal" id="ABBRID0ECJFK" xlink:type="simple">LSU</abbrev>, <abbrev xmlns:xlink="http://www.w3.org/1999/xlink" xlink:title="internal transcribed spacer region" id="ABBRID0EGJFK" xlink:type="simple">ITS</abbrev>, <italic>tef</italic>1-α, and <italic>rpb</italic>2 sequence dataset show that our new collection (<abbrev xmlns:xlink="http://www.w3.org/1999/xlink" xlink:title="Kunming Institute of Botany Culture Collection" id="ABBRID0EOJFK" xlink:type="simple">KUNCC</abbrev> 21-0622) clusters with <italic><tp:taxon-name><tp:taxon-name-part taxon-name-part-type="genus" reg="Pleopunctum">Pleopunctum</tp:taxon-name-part><tp:taxon-name-part taxon-name-part-type="species" reg="megalosporum">megalosporum</tp:taxon-name-part></tp:taxon-name></italic> (<abbrev xmlns:xlink="http://www.w3.org/1999/xlink" xlink:title="Kunming Institute of Botany Culture Collection" id="ABBRID0E4JFK" xlink:type="simple">KUNCC</abbrev> 10785, <abbrev xmlns:xlink="http://www.w3.org/1999/xlink" xlink:title="Kunming Institute of Botany Culture Collection" id="ABBRID0EBKFK" xlink:type="simple">KUNCC</abbrev> 10442) with strong support (100% <abbrev xmlns:xlink="http://www.w3.org/1999/xlink" xlink:title="maximum likelihood" id="ABBRID0EFKFK" xlink:type="simple">ML</abbrev> and 1.00 BYPP, Fig. <xref ref-type="fig" rid="F3">3</xref>). Sequence comparison for the <abbrev xmlns:xlink="http://www.w3.org/1999/xlink" xlink:title="internal transcribed spacer region" id="ABBRID0ENKFK" xlink:type="simple">ITS</abbrev> and <italic>tef</italic>1-α region between our isolate (<abbrev xmlns:xlink="http://www.w3.org/1999/xlink" xlink:title="Kunming Institute of Botany Culture Collection" id="ABBRID0ETKFK" xlink:type="simple">KUNCC</abbrev> 21-0622) and <italic><tp:taxon-name><tp:taxon-name-part taxon-name-part-type="genus" reg="Pleopunctum">Pleopunctum</tp:taxon-name-part><tp:taxon-name-part taxon-name-part-type="species" reg="megalosporum">megalosporum</tp:taxon-name-part></tp:taxon-name></italic> (<abbrev xmlns:xlink="http://www.w3.org/1999/xlink" xlink:title="Kunming Institute of Botany Culture Collection" id="ABBRID0ECLFK" xlink:type="simple">KUNCC</abbrev> 10785) showed no significant base pair differences. Therefore, we introduce our collection as the first record of <italic><tp:taxon-name><tp:taxon-name-part taxon-name-part-type="genus" reg="Pleopunctum">P.</tp:taxon-name-part><tp:taxon-name-part taxon-name-part-type="species" reg="megalosporum">megalosporum</tp:taxon-name-part></tp:taxon-name></italic> from <italic><tp:taxon-name><tp:taxon-name-part taxon-name-part-type="genus" reg="Castanopsis">Castanopsis</tp:taxon-name-part><tp:taxon-name-part taxon-name-part-type="species" reg="calathiformis">calathiformis</tp:taxon-name-part></tp:taxon-name></italic> (<tp:taxon-name><tp:taxon-name-part taxon-name-part-type="family">Fagaceae</tp:taxon-name-part></tp:taxon-name>) in China.</p></tp:treatment-sec><tp:treatment-sec><!--Section generated to contain objects referenced in tp:taxon-treatment.--><fig id="F3" position="float" orientation="portrait"><object-id xmlns:xlink="http://www.w3.org/1999/xlink" content-type="doi" xlink:type="simple">10.3897/mycokeys.108.127560.figure3</object-id><object-id xmlns:xlink="http://www.w3.org/1999/xlink" content-type="arpha" xlink:type="simple">28C914A1-CE70-51B8-A0B9-C777F5784D1D</object-id><label>Figure 3.</label><caption><p>Phylogram generated from maximum likelihood analysis based on the combined <abbrev xmlns:xlink="http://www.w3.org/1999/xlink" xlink:title="small subunit ribosomal RNA" id="ABBRID0E6WDK" xlink:type="simple">SSU</abbrev>, <abbrev xmlns:xlink="http://www.w3.org/1999/xlink" xlink:title="large subunit nuclear ribosomal" id="ABBRID0EDXDK" xlink:type="simple">LSU</abbrev>, <abbrev xmlns:xlink="http://www.w3.org/1999/xlink" xlink:title="internal transcribed spacer region" id="ABBRID0EHXDK" xlink:type="simple">ITS</abbrev>, <italic>tef</italic>1-α, and <italic>rpb</italic>2 dataset of <tp:taxon-name><tp:taxon-name-part taxon-name-part-type="family">Phaeoseptaceae</tp:taxon-name-part></tp:taxon-name> species. Related sequences were obtained from <xref ref-type="bibr" rid="B69">Xu et al. (2023)</xref>. Bootstrap values for <abbrev xmlns:xlink="http://www.w3.org/1999/xlink" xlink:title="maximum likelihood" id="ABBRID0EYXDK" xlink:type="simple">ML</abbrev> are equal to or greater than 75%, and posterior probability values are equal to or greater than 0.95 from the BYPP analysis labelled on the nodes. Strains of the newly described species are in red, while type strains are in bold. The tree is rooted with <italic><tp:taxon-name><tp:taxon-name-part taxon-name-part-type="genus" reg="Angustimassarina">Angustimassarina</tp:taxon-name-part><tp:taxon-name-part taxon-name-part-type="species" reg="acerina">acerina</tp:taxon-name-part></tp:taxon-name></italic> (MFLUCC 14-0505) and <italic><tp:taxon-name><tp:taxon-name-part taxon-name-part-type="genus" reg="Angustimassarina">A.</tp:taxon-name-part><tp:taxon-name-part taxon-name-part-type="species" reg="populi">populi</tp:taxon-name-part></tp:taxon-name></italic> (MFLUCC 13-0034).</p></caption><graphic xmlns:xlink="http://www.w3.org/1999/xlink" xlink:href="mycokeys-108-015-g003.jpg" position="float" orientation="portrait" xlink:type="simple" id="oo_1118831.jpg"><uri content-type="original_file" xlink:type="simple">https://binary.pensoft.net/fig/1118831</uri></graphic></fig></tp:treatment-sec><ref-list><ref id="B69"><mixed-citation xmlns:xlink="http://www.w3.org/1999/xlink" xlink:type="simple"><person-group><name name-style="western"><surname>Xu</surname><given-names>RJ</given-names></name><name name-style="western"><surname>Zhu</surname><given-names>YA</given-names></name><name name-style="western"><surname>Liu</surname><given-names>NG</given-names></name><name name-style="western"><surname>Boonmee</surname><given-names>S</given-names></name><name name-style="western"><surname>Zhou</surname><given-names>DQ</given-names></name><name name-style="western"><surname>Zhao</surname><given-names>Q</given-names></name></person-group> (<year>2023</year>) <article-title>Taxonomy and phylogeny of hyphomycetous muriform conidial taxa from the Tibetan Plateau, China.</article-title><source>Journal of <tp:taxon-name><tp:taxon-name-part taxon-name-part-type="kingdom">Fungi</tp:taxon-name-part></tp:taxon-name> (Basel, Switzerland)</source><volume>9</volume>(<issue>5</issue>): <fpage>560</fpage>. <ext-link xlink:href="10.3390/jof9050560" ext-link-type="doi" xlink:type="simple">https://doi.org/10.3390/jof9050560</ext-link></mixed-citation></ref></ref-list></tp:taxon-treatment>
