# Supplementary material for: ﻿Unveiling fungi associated with Castanopsis woody litter in Yunnan Province, China: Insights into Pleosporales (Dothideomycetes) species
Source: MycoKeys. 2024 Aug 22;108:15–45. doi: 10.3897/mycokeys.108.127560 (PMC11362665; doi:10.3897/mycokeys.108.127560)
Supplement: XML Treatment for Paraphoma aquatica [file mycokeys.108.127560-treatment5.xml]

<!DOCTYPE tp:taxon-treatment
  PUBLIC "-//TaxonX//DTD Taxonomic Treatment Publishing DTD v0 20100105//EN" "tax-treatment-NSO.dtd">
<tp:taxon-treatment xmlns:tp="http://www.plazi.org/taxpub"><tp:treatment-meta><kwd-group><label>Taxon classification</label><kwd>
                <named-content content-type="kingdom">Fungi</named-content>
              </kwd><kwd>
                <named-content content-type="order">Pleosporales</named-content>
              </kwd><kwd>
                <named-content content-type="family">Phaeosphaeriaceae</named-content>
              </kwd></kwd-group><mixed-citation publication-type="journal"><person-group><name><surname>Ren</surname><given-names>Guang-Cong</given-names></name><name><surname>Tibpromma</surname><given-names>Saowaluck</given-names></name><name><surname>Dong</surname><given-names>Kai-Xuan</given-names></name><name><surname>Gao</surname><given-names>Chen-Xi</given-names></name><name><surname>Zhang</surname><given-names>Chao-Shan</given-names></name><name><surname>Karunarathna</surname><given-names>Samantha C.</given-names></name><name><surname>Elgorban</surname><given-names>Abdallah M.</given-names></name><name><surname>Gui</surname><given-names>Heng</given-names></name></person-group><article-title>﻿Unveiling fungi associated with <italic><tp:taxon-name><tp:taxon-name-part taxon-name-part-type="genus" reg="Castanopsis">Castanopsis</tp:taxon-name-part></tp:taxon-name></italic> woody litter in Yunnan Province, China: Insights into <tp:taxon-name><tp:taxon-name-part taxon-name-part-type="genus" reg="Pleosporales">Pleosporales</tp:taxon-name-part></tp:taxon-name> (<tp:taxon-name><tp:taxon-name-part taxon-name-part-type="class">Dothideomycetes</tp:taxon-name-part></tp:taxon-name>) species</article-title><source>MycoKeys</source><day>22</day><month>08</month><year>2024</year><volume>108</volume><fpage>15</fpage><lpage>45</lpage><pub-id pub-id-type="doi">10.3897/mycokeys.108.127560</pub-id></mixed-citation></tp:treatment-meta><tp:nomenclature><label>﻿</label><tp:taxon-name>
              <object-id xmlns:xlink="http://www.w3.org/1999/xlink" content-type="arpha" xlink:type="simple">CEB03285-7CA4-5B1C-B15D-01062F4A87E4</object-id>
              <tp:taxon-name-part taxon-name-part-type="genus" reg="Paraphoma">Paraphoma</tp:taxon-name-part>
              <tp:taxon-name-part taxon-name-part-type="species" reg="aquatica">aquatica</tp:taxon-name-part>
              <object-id xmlns:xlink="http://www.w3.org/1999/xlink" xlink:type="simple">Index Fungorum number: IF841364</object-id>
              <object-id xmlns:xlink="http://www.w3.org/1999/xlink" xlink:type="simple">FacesofFungi number: FoF15844</object-id>
            </tp:taxon-name><tp:taxon-authority>Magaña-Dueñas, Stchigel &amp; Cano-Lira Journal of Fungi 7(12, no. 1102): 9 (2021)</tp:taxon-authority><xref ref-type="fig" rid="F9">Fig. 9</xref></tp:nomenclature><tp:treatment-sec sec-type="description" id="SECID0EWNFK"><title>Description.</title><p><bold><italic>Saprobic</italic></bold> on dead woody twigs of <italic><tp:taxon-name><tp:taxon-name-part taxon-name-part-type="genus" reg="Castanopsis">Castanopsis</tp:taxon-name-part><tp:taxon-name-part taxon-name-part-type="species" reg="delavayi">delavayi</tp:taxon-name-part></tp:taxon-name></italic> (<tp:taxon-name><tp:taxon-name-part taxon-name-part-type="family">Fagaceae</tp:taxon-name-part></tp:taxon-name>). <bold>Sexual morph: <italic>Ascomata</italic></bold> 110–130 × 120–130 μm (x̄ = 122 × 126 μm, <italic>n</italic> = 5), solitary, scattered, erumpent to immersed, uni-loculate, globose to subglobose, black. <bold><italic>Ostioles</italic></bold> central. <bold><italic>Peridium</italic></bold> 7–12 μm wide, thin, comprising 3–4 layers of light brown to brown cells of <bold><italic>textura prismatica</italic></bold>. <bold><italic>Hamathecium</italic></bold> 1.5–2.5 μm wide, cylindrical, filiform, hyaline, septate, branched, cellular pseudoparaphyses, embedded in a gelatinous matrix. <bold><italic>Asci</italic></bold> 45–63 × 9–11 μm (x̄ = 55 × 9.5 μm, <italic>n</italic> = 20), 8-spored, bitunicate, fissitunicate, clavate, slightly broad at center, apically rounded, with short and rounded pedicel, minute ocular chamber. <bold><italic>Ascospores</italic></bold> 19–22 × 4–4.6 μm (x̄ = 20.7 × 4.2 μm, <italic>n</italic> = 30), overlapping, biseriate, hyaline, narrowly fusiform, straight or slightly curved, with 3 transverse septa, enlarged at the second cell, constricted at the septa, smooth-walled, guttulate, without a mucilaginous sheath. <bold>Asexual morph</bold>: see <xref ref-type="bibr" rid="B37">Magaña-Dueñas et al. (2021)</xref>.</p><fig id="F9" position="float" orientation="portrait"><object-id xmlns:xlink="http://www.w3.org/1999/xlink" content-type="doi" xlink:type="simple">10.3897/mycokeys.108.127560.figure9</object-id><object-id xmlns:xlink="http://www.w3.org/1999/xlink" content-type="arpha" xlink:type="simple">A9397420-789F-59A7-B9AB-D08DA5A162F3</object-id><label>Figure 9.</label><caption><p><italic><tp:taxon-name><tp:taxon-name-part taxon-name-part-type="genus" reg="Paraphoma">Paraphoma</tp:taxon-name-part><tp:taxon-name-part taxon-name-part-type="species" reg="aquatica">aquatica</tp:taxon-name-part></tp:taxon-name></italic> (<named-content xmlns:xlink="http://www.w3.org/1999/xlink" content-type="dwc:institutional_code" xlink:title="Herbarium of Cryptogams Kunming Institute of Botany, Academia Sinica" xlink:href="http://grbio.org/institution/cryptogamic-herbarium-kunming-institute-botany" xlink:type="simple">HKAS</named-content> 122713) <bold>a</bold> host <bold>b</bold> ascomata on the host surface <bold>c</bold> vertical section of ascoma <bold>d</bold> ostiole <bold>e</bold> peridium <bold>f</bold> pseudoparaphyses <bold>g–i</bold> asci <bold>j–m</bold> ascospores <bold>n</bold> germinated ascospore <bold>o, p</bold> culture characters on PDA (<bold>o</bold> = from above, <bold>p</bold> = from below). Scale bars: 50 µm (<bold>c</bold>); 30 µm (<bold>d, e</bold>); 10 µm (<bold>f, j–n</bold>); 20 µm (<bold>g–i</bold>); 20 mm (<bold>o, p</bold>).</p></caption><graphic xmlns:xlink="http://www.w3.org/1999/xlink" xlink:href="mycokeys-108-015-g009.jpg" position="float" orientation="portrait" xlink:type="simple" id="oo_1118837.jpg"><uri content-type="original_file" xlink:type="simple">https://binary.pensoft.net/fig/1118837</uri></graphic></fig></tp:treatment-sec><tp:treatment-sec sec-type="description" id="SECID0EWRFK"><title>Culture characteristics.</title><p>Ascospores germinated on PDA within 24 h at room temperature (25 °C). Germ tubes produced from the basal and apical cells of ascospore. <bold><italic>Colonies</italic></bold> on PDA, reaching 25 mm diameter after 2 weeks at 20–25 °C, mycelia superficial, medium density mycelia, entire margin, umbonate at center, band, rough surface, velvety, raised, grayish yellow, white mycelium attached to the central surface; reverse atrovirens.</p></tp:treatment-sec><tp:treatment-sec sec-type="material" id="SECID0E6RFK"><title>Material examined.</title><p>China, Yunnan Province, Baoshan (<named-content xmlns:xlink="http://www.w3.org/1999/xlink" content-type="dwc:verbatimCoordinates" xlink:type="simple"><named-content content-type="geo-json" specific-use="{&#34;type&#34;:&#34;Point&#34;,&#34;coordinates&#34;:[99.163889,25.313333]}" id="NCID0EISFK" xlink:type="simple">25°18'48"N, 99°09'50"E</named-content></named-content>), on dead woody twigs of <italic><tp:taxon-name><tp:taxon-name-part taxon-name-part-type="genus" reg="Castanopsis">Castanopsis</tp:taxon-name-part><tp:taxon-name-part taxon-name-part-type="species" reg="delavayi">delavayi</tp:taxon-name-part></tp:taxon-name></italic> (<tp:taxon-name><tp:taxon-name-part taxon-name-part-type="family">Fagaceae</tp:taxon-name-part></tp:taxon-name>), 12 July 2020, G.C. Ren, BS42 (<named-content xmlns:xlink="http://www.w3.org/1999/xlink" content-type="dwc:institutional_code" xlink:title="Herbarium of Cryptogams Kunming Institute of Botany, Academia Sinica" xlink:href="http://grbio.org/institution/cryptogamic-herbarium-kunming-institute-botany" xlink:type="simple">HKAS</named-content> 122713), living culture <abbrev xmlns:xlink="http://www.w3.org/1999/xlink" xlink:title="Kunming Institute of Botany Culture Collection" id="ABBRID0EBTFK" xlink:type="simple">KUNCC</abbrev> 21-0523.</p></tp:treatment-sec><tp:treatment-sec sec-type="distribution" id="SECID0EFTFK"><title>Known host, habitats, and distribution.</title><p>Capafonts and <italic><tp:taxon-name><tp:taxon-name-part taxon-name-part-type="genus" reg="Castanopsis">Castanopsis</tp:taxon-name-part><tp:taxon-name-part taxon-name-part-type="species" reg="delavayi">delavayi</tp:taxon-name-part></tp:taxon-name></italic>, freshwater submerged plant debris and terrestrial, China and Spain (<xref ref-type="bibr" rid="B37">Magaña-Dueñas et al. 2021</xref>; this study).</p></tp:treatment-sec><tp:treatment-sec sec-type="notes" id="SECID0E1TFK"><title>Notes.</title><p>Multi-loci phylogenetic analyses based on a concatenated <abbrev xmlns:xlink="http://www.w3.org/1999/xlink" xlink:title="large subunit nuclear ribosomal" id="ABBRID0EAUFK" xlink:type="simple">LSU</abbrev>, <abbrev xmlns:xlink="http://www.w3.org/1999/xlink" xlink:title="internal transcribed spacer region" id="ABBRID0EEUFK" xlink:type="simple">ITS</abbrev>, <italic>tef</italic>1-α, <italic>rpb</italic>2, and <italic>tub</italic>2 sequence dataset show that our new collection (<abbrev xmlns:xlink="http://www.w3.org/1999/xlink" xlink:title="Kunming Institute of Botany Culture Collection" id="ABBRID0EOUFK" xlink:type="simple">KUNCC</abbrev> 21-0523) formed a sister lineage to the ex-type strain of <italic><tp:taxon-name><tp:taxon-name-part taxon-name-part-type="genus" reg="Paraphoma">Paraphoma</tp:taxon-name-part><tp:taxon-name-part taxon-name-part-type="species" reg="aquatica">aquatica</tp:taxon-name-part></tp:taxon-name></italic> (FMR 16956) with solid support (100% <abbrev xmlns:xlink="http://www.w3.org/1999/xlink" xlink:title="maximum likelihood" id="ABBRID0E4UFK" xlink:type="simple">ML</abbrev> and 1.00 BYPP, Fig. <xref ref-type="fig" rid="F4">4</xref>). Sequence comparison for the <abbrev xmlns:xlink="http://www.w3.org/1999/xlink" xlink:title="internal transcribed spacer region" id="ABBRID0EFVFK" xlink:type="simple">ITS</abbrev> region between <italic><tp:taxon-name><tp:taxon-name-part taxon-name-part-type="genus" reg="Paraphoma">Paraphoma</tp:taxon-name-part><tp:taxon-name-part taxon-name-part-type="species" reg="baoshanenses">baoshanenses</tp:taxon-name-part></tp:taxon-name></italic> (<abbrev xmlns:xlink="http://www.w3.org/1999/xlink" xlink:title="Kunming Institute of Botany Culture Collection" id="ABBRID0EUVFK" xlink:type="simple">KUNCC</abbrev> 21-0523) and <italic><tp:taxon-name><tp:taxon-name-part taxon-name-part-type="genus" reg="Paraphoma">P.</tp:taxon-name-part><tp:taxon-name-part taxon-name-part-type="species" reg="aquatica">aquatica</tp:taxon-name-part></tp:taxon-name></italic> (FMR 16956) showed a 6.17% (30/486 bp) base pair difference, 0.12% (2/848 bp) base pair difference for <abbrev xmlns:xlink="http://www.w3.org/1999/xlink" xlink:title="large subunit nuclear ribosomal" id="ABBRID0EDWFK" xlink:type="simple">LSU</abbrev> region, 2.06% (9/437 bp) base pair difference for the <italic>tef</italic>1-α region. Unfortunately, the morphology could not be compared as <italic><tp:taxon-name><tp:taxon-name-part taxon-name-part-type="genus" reg="Paraphoma">Paraphoma</tp:taxon-name-part><tp:taxon-name-part taxon-name-part-type="species" reg="aquatica">aquatica</tp:taxon-name-part></tp:taxon-name></italic> was reported in its asexual morph with no information on its sexual morph (<xref ref-type="bibr" rid="B37">Magaña-Dueñas et al. 2021</xref>). The species of <italic><tp:taxon-name><tp:taxon-name-part taxon-name-part-type="genus" reg="Paraphoma">Paraphoma</tp:taxon-name-part></tp:taxon-name></italic> were introduced from its asexual morph (<xref ref-type="bibr" rid="B40">Morgan-Jones and White 1983</xref>; <xref ref-type="bibr" rid="B12">de Gruyter et al. 2010</xref>; <xref ref-type="bibr" rid="B48">Quaedvlieg et al. 2013</xref>; <xref ref-type="bibr" rid="B42">Moslemi et al. 2016</xref>, <xref ref-type="bibr" rid="B43">2018</xref>; <xref ref-type="bibr" rid="B8">Crous et al. 2017</xref>, <xref ref-type="bibr" rid="B9">2021a</xref>, <xref ref-type="bibr" rid="B10">2021b</xref>; <xref ref-type="bibr" rid="B17">Gomzhina et al. 2020</xref>; <xref ref-type="bibr" rid="B37">Magaña-Dueñas et al. 2021</xref>; <xref ref-type="bibr" rid="B18">Guarnaccia et al. 2022</xref>), while we introduced our new collection from its sexual morph. Therefore, we could not compare our new collection with other <italic><tp:taxon-name><tp:taxon-name-part taxon-name-part-type="genus" reg="Paraphoma">Paraphoma</tp:taxon-name-part></tp:taxon-name></italic> species. However, based on the phylogenetic distinctiveness, we introduce our collection as the first record of <italic><tp:taxon-name><tp:taxon-name-part taxon-name-part-type="genus" reg="Paraphoma">P.</tp:taxon-name-part><tp:taxon-name-part taxon-name-part-type="species" reg="aquatica">aquatica</tp:taxon-name-part></tp:taxon-name></italic> from <italic><tp:taxon-name><tp:taxon-name-part taxon-name-part-type="genus" reg="Castanopsis">Castanopsis</tp:taxon-name-part><tp:taxon-name-part taxon-name-part-type="species" reg="delavayi">delavayi</tp:taxon-name-part></tp:taxon-name></italic> (<tp:taxon-name><tp:taxon-name-part taxon-name-part-type="family">Fagaceae</tp:taxon-name-part></tp:taxon-name>) in China, and our species is the first sexual morph recorded in this genus.</p></tp:treatment-sec><tp:treatment-sec><!--Section generated to contain objects referenced in tp:taxon-treatment.--><fig id="F4" position="float" orientation="portrait"><object-id xmlns:xlink="http://www.w3.org/1999/xlink" content-type="doi" xlink:type="simple">10.3897/mycokeys.108.127560.figure4</object-id><object-id xmlns:xlink="http://www.w3.org/1999/xlink" content-type="arpha" xlink:type="simple">94BB71B7-E53A-5259-8718-926FBA43471B</object-id><label>Figure 4.</label><caption><p>Phylogram generated from maximum likelihood analysis based on the combined <abbrev xmlns:xlink="http://www.w3.org/1999/xlink" xlink:title="large subunit nuclear ribosomal" id="ABBRID0EN2DK" xlink:type="simple">LSU</abbrev>, <abbrev xmlns:xlink="http://www.w3.org/1999/xlink" xlink:title="internal transcribed spacer region" id="ABBRID0ER2DK" xlink:type="simple">ITS</abbrev>, <italic>tef</italic>1-α, <italic>rpb</italic>2 and <italic>tub</italic>2 dataset of <italic><tp:taxon-name><tp:taxon-name-part taxon-name-part-type="genus" reg="Paraphoma">Paraphoma</tp:taxon-name-part></tp:taxon-name></italic> species. Related sequences were obtained from previous publications (<xref ref-type="bibr" rid="B37">Magaña-Dueñas et al. 2021</xref>, <xref ref-type="bibr" rid="B18">Guarnaccia et al. 2022</xref>, and <xref ref-type="bibr" rid="B17">Gomzhina et al. 2020</xref>). Bootstrap values for <abbrev xmlns:xlink="http://www.w3.org/1999/xlink" xlink:title="maximum likelihood" id="ABBRID0EO3DK" xlink:type="simple">ML</abbrev> are equal to or greater than 75%, and posterior probability values are equal to or greater than 0.95 from the BYPP analysis labelled on the nodes. Strains of the newly described species are in red, while type strains are in bold. The tree is rooted with <italic><tp:taxon-name><tp:taxon-name-part taxon-name-part-type="genus" reg="Setophoma">Setophoma</tp:taxon-name-part><tp:taxon-name-part taxon-name-part-type="species" reg="terrestris">terrestris</tp:taxon-name-part></tp:taxon-name></italic> (CBS 335.29).</p></caption><graphic xmlns:xlink="http://www.w3.org/1999/xlink" xlink:href="mycokeys-108-015-g004.jpg" position="float" orientation="portrait" xlink:type="simple" id="oo_1118832.jpg"><uri content-type="original_file" xlink:type="simple">https://binary.pensoft.net/fig/1118832</uri></graphic></fig></tp:treatment-sec><ref-list><ref id="B37"><mixed-citation xmlns:xlink="http://www.w3.org/1999/xlink" xlink:type="simple"><person-group><name name-style="western"><surname>Magaña-Dueñas</surname><given-names>V</given-names></name><name name-style="western"><surname>Cano-Lira</surname><given-names>JF</given-names></name><name name-style="western"><surname>Stchigel</surname><given-names>AM</given-names></name></person-group> (<year>2021</year>) <article-title>New <tp:taxon-name><tp:taxon-name-part taxon-name-part-type="class">Dothideomycetes</tp:taxon-name-part></tp:taxon-name> from freshwater habitats in Spain.</article-title><source>Journal of <tp:taxon-name><tp:taxon-name-part taxon-name-part-type="kingdom">Fungi</tp:taxon-name-part></tp:taxon-name> (Basel, Switzerland)</source><volume>7</volume>(<issue>12</issue>): <fpage>1102</fpage>. <ext-link xlink:href="10.3390/jof7121102" ext-link-type="doi" xlink:type="simple">https://doi.org/10.3390/jof7121102</ext-link></mixed-citation></ref><ref id="B18"><mixed-citation xmlns:xlink="http://www.w3.org/1999/xlink" xlink:type="simple"><person-group><name name-style="western"><surname>Guarnaccia</surname><given-names>V</given-names></name><name name-style="western"><surname>Martino</surname><given-names>I</given-names></name><name name-style="western"><surname>Tabone</surname><given-names>G</given-names></name><name name-style="western"><surname>Crous</surname><given-names>PW</given-names></name><name name-style="western"><surname>Gullino</surname><given-names>ML</given-names></name></person-group> (<year>2022</year>) <article-title><italic><tp:taxon-name><tp:taxon-name-part taxon-name-part-type="genus">Paraphoma</tp:taxon-name-part><tp:taxon-name-part taxon-name-part-type="species">garibaldii</tp:taxon-name-part></tp:taxon-name></italic> sp. nov. causing leaf spot disease of <italic><tp:taxon-name><tp:taxon-name-part taxon-name-part-type="genus">Campanula</tp:taxon-name-part><tp:taxon-name-part taxon-name-part-type="species">rapunculoides</tp:taxon-name-part></tp:taxon-name></italic> in Italy.</article-title><source>Fungal Systematics and Evolution</source><volume>9</volume>(<issue>1</issue>): <fpage>19</fpage>–<lpage>26</lpage>. <ext-link xlink:href="10.3114/fuse.2022.09.03" ext-link-type="doi" xlink:type="simple">https://doi.org/10.3114/fuse.2022.09.03</ext-link></mixed-citation></ref><ref id="B17"><mixed-citation xmlns:xlink="http://www.w3.org/1999/xlink" xlink:type="simple"><person-group><name name-style="western"><surname>Gomzhina</surname><given-names>MM</given-names></name><name name-style="western"><surname>Gasich</surname><given-names>EL</given-names></name><name name-style="western"><surname>Khlopunova</surname><given-names>LB</given-names></name><name name-style="western"><surname>Gannibal</surname><given-names>PB</given-names></name></person-group> (<year>2020</year>) <article-title><italic><tp:taxon-name><tp:taxon-name-part taxon-name-part-type="genus">Paraphoma</tp:taxon-name-part></tp:taxon-name></italic> species associated with <tp:taxon-name><tp:taxon-name-part taxon-name-part-type="family">Convolvulaceae</tp:taxon-name-part></tp:taxon-name>.</article-title><source>Mycological Progress</source><volume>19</volume>(<issue>3</issue>): <fpage>185</fpage>–<lpage>194</lpage>. <ext-link xlink:href="10.1007/s11557-020-01558-8" ext-link-type="doi" xlink:type="simple">https://doi.org/10.1007/s11557-020-01558-8</ext-link></mixed-citation></ref><ref id="B40"><mixed-citation xmlns:xlink="http://www.w3.org/1999/xlink" xlink:type="simple"><person-group><name name-style="western"><surname>Morgan-Jones</surname><given-names>G</given-names></name><name name-style="western"><surname>White</surname><given-names>JF</given-names></name></person-group> (<year>1983</year>) <article-title>Studies in the genus <italic><tp:taxon-name><tp:taxon-name-part taxon-name-part-type="genus">Phoma</tp:taxon-name-part></tp:taxon-name></italic>. iii: <italic><tp:taxon-name><tp:taxon-name-part taxon-name-part-type="genus">Paraphoma</tp:taxon-name-part></tp:taxon-name></italic>, a new genus to accomodate <italic><tp:taxon-name><tp:taxon-name-part taxon-name-part-type="genus">Phoma</tp:taxon-name-part><tp:taxon-name-part taxon-name-part-type="species">radicina</tp:taxon-name-part></tp:taxon-name></italic> 1983.</article-title><source>Mycotaxon</source><volume>18</volume>: <fpage>57</fpage>–<lpage>65</lpage>.</mixed-citation></ref><ref id="B12"><mixed-citation xmlns:xlink="http://www.w3.org/1999/xlink" xlink:type="simple"><person-group><name name-style="western"><surname>de Gruyter</surname><given-names>J</given-names></name><name name-style="western"><surname>Woudenberg</surname><given-names>JHC</given-names></name><name name-style="western"><surname>Aveskamp</surname><given-names>MM</given-names></name><name name-style="western"><surname>Verkley</surname><given-names>GJM</given-names></name><name name-style="western"><surname>Groenewald</surname><given-names>JZ</given-names></name><name name-style="western"><surname>Crous</surname><given-names>PW</given-names></name></person-group> (<year>2010</year>) <article-title>Systematic reappraisal of species in <tp:taxon-name><tp:taxon-name-part taxon-name-part-type="genus">Phoma</tp:taxon-name-part><tp:taxon-name-part taxon-name-part-type="infraspecific-rank">section</tp:taxon-name-part><tp:taxon-name-part taxon-name-part-type="section">Paraphoma</tp:taxon-name-part></tp:taxon-name>, <italic><tp:taxon-name><tp:taxon-name-part taxon-name-part-type="genus">Pyrenochaeta</tp:taxon-name-part></tp:taxon-name></italic> and <italic><tp:taxon-name><tp:taxon-name-part taxon-name-part-type="genus">Pleurophoma</tp:taxon-name-part></tp:taxon-name></italic>.</article-title><source>Mycologia</source><volume>102</volume>(<issue>5</issue>): <fpage>1066</fpage>–<lpage>1081</lpage>. <ext-link xlink:href="10.3852/09-240" ext-link-type="doi" xlink:type="simple">https://doi.org/10.3852/09-240</ext-link></mixed-citation></ref><ref id="B48"><mixed-citation xmlns:xlink="http://www.w3.org/1999/xlink" xlink:type="simple"><person-group><name name-style="western"><surname>Quaedvlieg</surname><given-names>W</given-names></name><name name-style="western"><surname>Verkley</surname><given-names>GJM</given-names></name><name name-style="western"><surname>Shin</surname><given-names>HD</given-names></name><name name-style="western"><surname>Barreto</surname><given-names>RW</given-names></name><name name-style="western"><surname>Alfenas</surname><given-names>AC</given-names></name><name name-style="western"><surname>Swart</surname><given-names>WJ</given-names></name><name name-style="western"><surname>Groenewald</surname><given-names>JZ</given-names></name><name name-style="western"><surname>Crous</surname><given-names>PW</given-names></name></person-group> (<year>2013</year>) <article-title>Sizing up septoria.</article-title><source>Studies in Mycology</source><volume>75</volume>: <fpage>307</fpage>–<lpage>390</lpage>. <ext-link xlink:href="10.3114/sim0017" ext-link-type="doi" xlink:type="simple">https://doi.org/10.3114/sim0017</ext-link></mixed-citation></ref><ref id="B42"><mixed-citation xmlns:xlink="http://www.w3.org/1999/xlink" xlink:type="simple"><person-group><name name-style="western"><surname>Moslemi</surname><given-names>A</given-names></name><name name-style="western"><surname>Ades</surname><given-names>PK</given-names></name><name name-style="western"><surname>Groom</surname><given-names>T</given-names></name><name name-style="western"><surname>Crous</surname><given-names>PW</given-names></name><name name-style="western"><surname>Nicolas</surname><given-names>ME</given-names></name><name name-style="western"><surname>Taylor</surname><given-names>PWJ</given-names></name></person-group> (<year>2016</year>) <article-title><italic><tp:taxon-name><tp:taxon-name-part taxon-name-part-type="genus">Paraphoma</tp:taxon-name-part></tp:taxon-name></italic> crown rot of pyrethrum (<italic><tp:taxon-name><tp:taxon-name-part taxon-name-part-type="genus">Tanacetum</tp:taxon-name-part><tp:taxon-name-part taxon-name-part-type="species">cinerariifolium</tp:taxon-name-part></tp:taxon-name></italic>).</article-title><source>Plant Disease</source><volume>100</volume>(<issue>12</issue>): <fpage>2363</fpage>–<lpage>2369</lpage>. <ext-link xlink:href="10.1094/PDIS-05-16-0628-RE" ext-link-type="doi" xlink:type="simple">https://doi.org/10.1094/PDIS-05-16-0628-RE</ext-link></mixed-citation></ref><ref id="B43"><mixed-citation xmlns:xlink="http://www.w3.org/1999/xlink" xlink:type="simple"><person-group><name name-style="western"><surname>Moslemi</surname><given-names>A</given-names></name><name name-style="western"><surname>Ades</surname><given-names>PK</given-names></name><name name-style="western"><surname>Crous</surname><given-names>PW</given-names></name><name name-style="western"><surname>Groom</surname><given-names>T</given-names></name><name name-style="western"><surname>Scott</surname><given-names>JB</given-names></name><name name-style="western"><surname>Nicolas</surname><given-names>ME</given-names></name><name name-style="western"><surname>Taylor</surname><given-names>PWJ</given-names></name></person-group> (<year>2018</year>) <article-title><italic><tp:taxon-name><tp:taxon-name-part taxon-name-part-type="genus">Paraphoma</tp:taxon-name-part><tp:taxon-name-part taxon-name-part-type="species">chlamydocopiosa</tp:taxon-name-part></tp:taxon-name></italic> sp. nov. and <italic><tp:taxon-name><tp:taxon-name-part taxon-name-part-type="genus">Paraphoma</tp:taxon-name-part><tp:taxon-name-part taxon-name-part-type="species">pye</tp:taxon-name-part></tp:taxon-name></italic> sp. nov., two new species associated with leaf and crown infection of pyrethrum.</article-title><source>Plant Pathology</source><volume>67</volume>(<issue>1</issue>): <fpage>124</fpage>–<lpage>135</lpage>. <ext-link xlink:href="10.1111/ppa.12719" ext-link-type="doi" xlink:type="simple">https://doi.org/10.1111/ppa.12719</ext-link></mixed-citation></ref><ref id="B8"><mixed-citation xmlns:xlink="http://www.w3.org/1999/xlink" xlink:type="simple"><person-group><name name-style="western"><surname>Crous</surname><given-names>PW</given-names></name><name name-style="western"><surname>Wingfield</surname><given-names>MJ</given-names></name><name name-style="western"><surname>Burgess</surname><given-names>TI</given-names></name><name name-style="western"><surname>Hardy</surname><given-names>GEStJ</given-names></name><name name-style="western"><surname>Barber</surname><given-names>PA</given-names></name><name name-style="western"><surname>Alvarado</surname><given-names>P</given-names></name><name name-style="western"><surname>Barnes</surname><given-names>CW</given-names></name><name name-style="western"><surname>Buchanan</surname><given-names>PK</given-names></name><name name-style="western"><surname>Heykoop</surname><given-names>M</given-names></name><name name-style="western"><surname>Moreno</surname><given-names>G</given-names></name><etal/></person-group> (<year>2017</year>) <article-title>Fungal Planet description sheets: 558–624.</article-title><source>Persoonia</source><volume>38</volume>: <fpage>240</fpage>–<lpage>384</lpage>. <ext-link xlink:href="10.3767/003158517X698941" ext-link-type="doi" xlink:type="simple">https://doi.org/10.3767/003158517X698941</ext-link></mixed-citation></ref><ref id="B9"><mixed-citation xmlns:xlink="http://www.w3.org/1999/xlink" xlink:type="simple"><person-group><name name-style="western"><surname>Crous</surname><given-names>PW</given-names></name><name name-style="western"><surname>Osieck</surname><given-names>ER</given-names></name><name name-style="western"><surname>Jurjević</surname><given-names>Ž</given-names></name><name name-style="western"><surname>Boers</surname><given-names>J</given-names></name><name name-style="western"><surname>van Iperen</surname><given-names>AL</given-names></name><name name-style="western"><surname>Starink-Willemse</surname><given-names>M</given-names></name><name name-style="western"><surname>Dima</surname><given-names>B</given-names></name><name name-style="western"><surname>Balashov</surname><given-names>S</given-names></name><name name-style="western"><surname>Bulgakov</surname><given-names>TS</given-names></name><name name-style="western"><surname>Johnston</surname><given-names>PR</given-names></name><name name-style="western"><surname>Morozova</surname><given-names>OV</given-names></name><name name-style="western"><surname>Pinruan</surname><given-names>U</given-names></name><name name-style="western"><surname>Sommai</surname><given-names>S</given-names></name><name name-style="western"><surname>Alvarado</surname><given-names>P</given-names></name><name name-style="western"><surname>Decock</surname><given-names>CA</given-names></name><name name-style="western"><surname>Lebel</surname><given-names>T</given-names></name><name name-style="western"><surname>McMullan-Fisher</surname><given-names>S</given-names></name><name name-style="western"><surname>Moreno</surname><given-names>G</given-names></name><name name-style="western"><surname>Shivas</surname><given-names>RG</given-names></name><name name-style="western"><surname>Zhao</surname><given-names>L</given-names></name><name name-style="western"><surname>Abdollahzadeh</surname><given-names>J</given-names></name><name name-style="western"><surname>Abrinbana</surname><given-names>M</given-names></name><name name-style="western"><surname>Ageev</surname><given-names>DV</given-names></name><name name-style="western"><surname>Akhmetova</surname><given-names>G</given-names></name><name name-style="western"><surname>Alexandrova</surname><given-names>AV</given-names></name><name name-style="western"><surname>Altés</surname><given-names>A</given-names></name><name name-style="western"><surname>Amaral</surname><given-names>AGG</given-names></name><name name-style="western"><surname>Angelini</surname><given-names>C</given-names></name><name name-style="western"><surname>Antonín</surname><given-names>V</given-names></name><name name-style="western"><surname>Arenas</surname><given-names>F</given-names></name><name name-style="western"><surname>Asselman</surname><given-names>P</given-names></name><name name-style="western"><surname>Badali</surname><given-names>F</given-names></name><name name-style="western"><surname>Baghela</surname><given-names>A</given-names></name><name name-style="western"><surname>Bañares</surname><given-names>A</given-names></name><name name-style="western"><surname>Barreto</surname><given-names>RW</given-names></name><name name-style="western"><surname>Baseia</surname><given-names>IG</given-names></name><name name-style="western"><surname>Bellanger</surname><given-names>JM</given-names></name><name name-style="western"><surname>Berraf-Tebbal</surname><given-names>A</given-names></name><name name-style="western"><surname>Biketova</surname><given-names>AYu</given-names></name><name name-style="western"><surname>Bukharova</surname><given-names>NV</given-names></name><name name-style="western"><surname>Burgess</surname><given-names>TI</given-names></name><name name-style="western"><surname>Cabero</surname><given-names>J</given-names></name><name name-style="western"><surname>Câmara</surname><given-names>MPS</given-names></name><name name-style="western"><surname>Cano-Lira</surname><given-names>JF</given-names></name><name name-style="western"><surname>Ceryngier</surname><given-names>P</given-names></name><name name-style="western"><surname>Chávez</surname><given-names>R</given-names></name><name name-style="western"><surname>Cowan</surname><given-names>DA</given-names></name><name name-style="western"><surname>de Lima</surname><given-names>AF</given-names></name><name name-style="western"><surname>Oliveira</surname><given-names>RL</given-names></name><name name-style="western"><surname>Denman</surname><given-names>S</given-names></name><name name-style="western"><surname>Dang</surname><given-names>QN</given-names></name><name name-style="western"><surname>Dovana</surname><given-names>F</given-names></name><name name-style="western"><surname>Duarte</surname><given-names>IG</given-names></name><name name-style="western"><surname>Eichmeier</surname><given-names>A</given-names></name><name name-style="western"><surname>Erhard</surname><given-names>A</given-names></name><name name-style="western"><surname>Esteve-Raventós</surname><given-names>F</given-names></name><name name-style="western"><surname>Fellin</surname><given-names>A</given-names></name><name name-style="western"><surname>Ferisin</surname><given-names>G</given-names></name><name name-style="western"><surname>Ferreira</surname><given-names>RJ</given-names></name><name name-style="western"><surname>Ferrer</surname><given-names>A</given-names></name><name name-style="western"><surname>Finy</surname><given-names>P</given-names></name><name name-style="western"><surname>Gaya</surname><given-names>E</given-names></name><name name-style="western"><surname>Geering</surname><given-names>ADW</given-names></name><name name-style="western"><surname>Gil-Durán</surname><given-names>C</given-names></name><name name-style="western"><surname>Glässnerová</surname><given-names>K</given-names></name><name name-style="western"><surname>Glushakova</surname><given-names>AM</given-names></name><name name-style="western"><surname>Gramaje</surname><given-names>D</given-names></name><name name-style="western"><surname>Guard</surname><given-names>FE</given-names></name><name name-style="western"><surname>Guarnizo</surname><given-names>AL</given-names></name><name name-style="western"><surname>Haelewaters</surname><given-names>D</given-names></name><name name-style="western"><surname>Halling</surname><given-names>RE</given-names></name><name name-style="western"><surname>Hill</surname><given-names>R</given-names></name><name name-style="western"><surname>Hirooka</surname><given-names>Y</given-names></name><name name-style="western"><surname>Hubka</surname><given-names>V</given-names></name><name name-style="western"><surname>Iliushin</surname><given-names>VA</given-names></name><name name-style="western"><surname>Ivanova</surname><given-names>DD</given-names></name><name name-style="western"><surname>Ivanushkina</surname><given-names>NE</given-names></name><name name-style="western"><surname>Jangsantear</surname><given-names>P</given-names></name><name name-style="western"><surname>Justo</surname><given-names>A</given-names></name><name name-style="western"><surname>Kachalkin</surname><given-names>AV</given-names></name><name name-style="western"><surname>Kato</surname><given-names>S</given-names></name><name name-style="western"><surname>Khamsuntorn</surname><given-names>P</given-names></name><name name-style="western"><surname>Kirtsideli</surname><given-names>IY</given-names></name><name name-style="western"><surname>Knapp</surname><given-names>DG</given-names></name><name name-style="western"><surname>Kochkina</surname><given-names>GA</given-names></name><name name-style="western"><surname>Koukol</surname><given-names>O</given-names></name><name name-style="western"><surname>Kovács</surname><given-names>GM</given-names></name><name name-style="western"><surname>Kruse</surname><given-names>J</given-names></name><name name-style="western"><surname>Kumar</surname><given-names>TKA</given-names></name><name name-style="western"><surname>Kušan</surname><given-names>I</given-names></name><name name-style="western"><surname>Læssøe</surname><given-names>T</given-names></name><name name-style="western"><surname>Larsson</surname><given-names>E</given-names></name><name name-style="western"><surname>Lebeuf</surname><given-names>R</given-names></name><name name-style="western"><surname>Levicán</surname><given-names>G</given-names></name><name name-style="western"><surname>Loizides</surname><given-names>M</given-names></name><name name-style="western"><surname>Marinho</surname><given-names>P</given-names></name><name name-style="western"><surname>Luangsa-ard</surname><given-names>JJ</given-names></name><name name-style="western"><surname>Lukina</surname><given-names>EG</given-names></name><name name-style="western"><surname>Magaña-Dueñas</surname><given-names>V</given-names></name><name name-style="western"><surname>Maggs-Kölling</surname><given-names>G</given-names></name><name name-style="western"><surname>Malysheva</surname><given-names>EF</given-names></name><name name-style="western"><surname>Malysheva</surname><given-names>VF</given-names></name><name name-style="western"><surname>Martín</surname><given-names>B</given-names></name><name name-style="western"><surname>Martín</surname><given-names>MP</given-names></name><name name-style="western"><surname>Matočec</surname><given-names>N</given-names></name><name name-style="western"><surname>McTaggart</surname><given-names>AR</given-names></name><name name-style="western"><surname>Mehrabi-Koushki</surname><given-names>M</given-names></name><name name-style="western"><surname>Mešić</surname><given-names>A</given-names></name><name name-style="western"><surname>Miller</surname><given-names>AN</given-names></name><name name-style="western"><surname>Mironova</surname><given-names>P</given-names></name><name name-style="western"><surname>Moreau</surname><given-names>P-A</given-names></name><name name-style="western"><surname>Morte</surname><given-names>A</given-names></name><name name-style="western"><surname>Müller</surname><given-names>K</given-names></name><name name-style="western"><surname>Nagy</surname><given-names>LG</given-names></name><name name-style="western"><surname>Nanu</surname><given-names>S</given-names></name><etal/></person-group> (<year>2021a</year>) <article-title>Fungal Planet description sheets: 1284–1382.</article-title><source>Persoonia</source><volume>47</volume>: <fpage>178</fpage>–<lpage>374</lpage>. <ext-link xlink:href="10.3767/persoonia.2021.47.06" ext-link-type="doi" xlink:type="simple">https://doi.org/10.3767/persoonia.2021.47.06</ext-link></mixed-citation></ref><ref id="B10"><mixed-citation xmlns:xlink="http://www.w3.org/1999/xlink" xlink:type="simple"><person-group><name name-style="western"><surname>Crous</surname><given-names>PW</given-names></name><name name-style="western"><surname>Hernández-Restrepo</surname><given-names>M</given-names></name><name name-style="western"><surname>Schumacher</surname><given-names>RK</given-names></name><name name-style="western"><surname>Cowan</surname><given-names>DA</given-names></name><name name-style="western"><surname>Maggs-Kölling</surname><given-names>G</given-names></name><name name-style="western"><surname>Marais</surname><given-names>E</given-names></name><name name-style="western"><surname>Wingfield</surname><given-names>MJ</given-names></name><name name-style="western"><surname>Yilmaz</surname><given-names>N</given-names></name><name name-style="western"><surname>Adan</surname><given-names>OCG</given-names></name><name name-style="western"><surname>Akulov</surname><given-names>A</given-names></name><name name-style="western"><surname>Duarte</surname><given-names>E</given-names></name><name name-style="western"><surname>Berraf-Tebbal</surname><given-names>A</given-names></name><name name-style="western"><surname>Bulgakov</surname><given-names>TS</given-names></name><name name-style="western"><surname>Carnegie</surname><given-names>AJ</given-names></name><name name-style="western"><surname>de Beer</surname><given-names>ZW</given-names></name><name name-style="western"><surname>Decock</surname><given-names>C</given-names></name><name name-style="western"><surname>Dijksterhuis</surname><given-names>J</given-names></name><name name-style="western"><surname>Duong</surname><given-names>TA</given-names></name><name name-style="western"><surname>Eichmeier</surname><given-names>A</given-names></name><name name-style="western"><surname>Hien</surname><given-names>LT</given-names></name><name name-style="western"><surname>Houbraken</surname><given-names>JAMP</given-names></name><name name-style="western"><surname>Khanh</surname><given-names>TN</given-names></name><name name-style="western"><surname>Liem</surname><given-names>NV</given-names></name><name name-style="western"><surname>Lombard</surname><given-names>L</given-names></name><name name-style="western"><surname>Lutzoni</surname><given-names>FM</given-names></name><name name-style="western"><surname>Miadlikowska</surname><given-names>JM</given-names></name><name name-style="western"><surname>Nel</surname><given-names>WJ</given-names></name><name name-style="western"><surname>Pascoe</surname><given-names>IG</given-names></name><name name-style="western"><surname>Roets</surname><given-names>F</given-names></name><name name-style="western"><surname>Roux</surname><given-names>J</given-names></name><name name-style="western"><surname>Samson</surname><given-names>RA</given-names></name><name name-style="western"><surname>Shen</surname><given-names>M</given-names></name><name name-style="western"><surname>Spetik</surname><given-names>M</given-names></name><name name-style="western"><surname>Thangavel</surname><given-names>R</given-names></name><name name-style="western"><surname>Thanh</surname><given-names>HM</given-names></name><name name-style="western"><surname>Thao</surname><given-names>LD</given-names></name><name name-style="western"><surname>van Nieuwenhuijzen</surname><given-names>EJ</given-names></name><name name-style="western"><surname>Zhang</surname><given-names>JQ</given-names></name><name name-style="western"><surname>Zhang</surname><given-names>Y</given-names></name><name name-style="western"><surname>Zhao</surname><given-names>LL</given-names></name><name name-style="western"><surname>Groenewald</surname><given-names>JZ</given-names></name></person-group> (<year>2021b</year>) <article-title>New and Interesting <tp:taxon-name><tp:taxon-name-part taxon-name-part-type="kingdom">Fungi</tp:taxon-name-part></tp:taxon-name>. 4.</article-title><source>Fungal Systematics and Evolution</source><volume>7</volume>(<issue>1</issue>): <fpage>255</fpage>–<lpage>343</lpage>. <ext-link xlink:href="10.3114/fuse.2021.07.13" ext-link-type="doi" xlink:type="simple">https://doi.org/10.3114/fuse.2021.07.13</ext-link></mixed-citation></ref></ref-list></tp:taxon-treatment>
